# Supplementary material for: 4-tert-Butyl­pyridinium triiodide–4-tert-butyl­pyridine (1/1)
Source: Acta Crystallogr Sect E Struct Rep Online. 2011 Jan 22;67(Pt 2):o434. doi: 10.1107/S1600536811001371 (PMC3051785; doi:10.1107/S1600536811001371)
Supplement: Supplementary file 2 [file e-67-0o434-Isup2.hkl]

#
# h,k,l, Fc-squared, Fo-squared, sigma(Fo-squared) and status flag
#
data_I
_shelx_title ' 10076 in P4(2)/n'
_shelx_refln_list_code          4
_shelx_F_calc_maximum      697.26
_exptl_crystal_F_000      1232.00
_reflns_d_resolution_high  0.8217
 
loop_
 _symmetry_equiv_pos_as_xyz
 'x, y, z'
 '-x+1/2, -y+1/2, z'
 '-y, x+1/2, z+1/2'
 'y+1/2, -x, z+1/2'
 '-x, -y, -z'
 'x-1/2, y-1/2, -z'
 'y, -x-1/2, -z-1/2'
 '-y-1/2, x, -z-1/2'
 
_cell_length_a    11.6862
_cell_length_b    11.6862
_cell_length_c    17.1665
_cell_angle_alpha  90.000
_cell_angle_beta   90.000
_cell_angle_gamma  90.000
 
_shelx_F_squared_multiplier     1.000
 
loop_
 _refln_index_h
 _refln_index_k
 _refln_index_l
 _refln_F_squared_calc
 _refln_F_squared_meas
 _refln_F_squared_sigma
 _refln_observed_status
   1   1   0    37355.96    39664.27    775.43 o
   0   2   0     4288.97     4309.32     43.70 o
   2   2   0    41080.01    40991.04    429.05 o
  -1   3   0     5259.50     5230.92     45.87 o
   1   3   0    35263.03    36661.73    263.56 o
   3   3   0   144983.11   138203.52   2581.30 o
  -2   4   0    32849.67    33731.09    245.85 o
   0   4   0     6731.60     6407.42     55.48 o
   2   4   0    41922.46    43341.84    405.25 o
   4   4   0     6495.83     6713.37     58.56 o
  -3   5   0     3712.45     3561.71     35.15 o
  -1   5   0    99617.73   101464.91   1099.22 o
   1   5   0    22621.88    23828.59    189.58 o
   3   5   0        2.27       20.98      9.57 o
   5   5   0    10688.71    10718.69     89.51 o
  -4   6   0       48.93        8.20      5.22 o
  -2   6   0     9148.77     9455.46     83.97 o
   0   6   0    55855.51    56177.83    467.23 o
   2   6   0     1728.47     1454.98     19.18 o
   4   6   0    20665.30    19244.42    141.51 o
   6   6   0    20117.98    20858.97    163.75 o
  -5   7   0     6870.22     7092.25     72.17 o
  -3   7   0    10830.62    10317.04     93.53 o
  -1   7   0    12294.25    12098.73    105.05 o
   1   7   0     2469.97     2431.19     31.60 o
   3   7   0     3747.69     3466.72     42.47 o
   5   7   0    21118.52    21722.18    199.59 o
   7   7   0        7.19       23.64     10.29 o
  -6   8   0      104.19      126.43     11.17 o
  -4   8   0    18330.25    17168.53    161.71 o
  -2   8   0     1011.13     1070.75     25.05 o
   0   8   0      102.81       99.63     15.41 o
   2   8   0    26268.80    26142.30    234.50 o
   4   8   0     1894.20     1756.53     33.73 o
   6   8   0      278.44      333.84     18.97 o
   8   8   0     1757.32     1779.99     37.28 o
  -7   9   0      600.60      515.69     27.32 o
  -5   9   0      794.60      824.37     27.78 o
  -3   9   0    10015.54     9841.44    103.93 o
  -1   9   0        1.13        3.48      8.98 o
   1   9   0     8686.73     7859.97    100.16 o
   3   9   0     5455.44     5570.23     93.77 o
   5   9   0     1091.00     1109.64     32.00 o
   7   9   0     3919.20     3649.21     62.33 o
   9   9   0     1004.50     1133.02     47.60 o
  -8  10   0     1085.57     1012.52     40.21 o
  -6  10   0     1302.21     1410.12     42.66 o
  -4  10   0      859.49      802.12     24.63 o
  -2  10   0     1326.55     1325.21     31.37 o
   0  10   0     6045.53     5981.83     74.54 o
   2  10   0     2847.61     2578.09     52.29 o
   4  10   0       12.54       26.54     11.08 o
   6  10   0     3323.29     3178.64     59.63 o
   8  10   0      791.32      947.65     38.62 o
  10  10   0       46.94       -1.14     27.10 o
  -9  11   0       31.27      -24.92     34.42 o
  -7  11   0     1896.14     1977.29     92.75 o
  -5  11   0      179.59      185.92     18.04 o
  -3  11   0        9.24       -4.88     10.06 o
  -1  11   0     4562.80     4762.16     72.47 o
   1  11   0      255.45      250.13     18.33 o
   3  11   0      217.36      166.46     15.44 o
   5  11   0     3275.52     3661.91     55.04 o
   7  11   0      226.34      187.61     21.86 o
  -6  12   0      635.03      695.43     35.73 o
  -4  12   0      135.26      100.45     21.86 o
  -2  12   0     2154.49     1946.92     53.55 o
   0  12   0      902.19     1014.61     31.70 o
   2  12   0       47.19       40.02     13.10 o
   4  12   0     2447.15     2314.91     53.54 o
   6  12   0      166.73      228.42     26.41 o
  -5  13   0      655.85      631.38     32.80 o
  -3  13   0      397.51      394.02     27.03 o
  -1  13   0      233.76      188.00     21.96 o
   1  13   0      293.09      380.23     23.61 o
   3  13   0     1089.62      976.33     37.53 o
   5  13   0      273.34      245.65     27.27 o
  -2  14   0        4.41        3.36     15.67 o
   0  14   0      186.25      206.87     25.61 o
   2  14   0      526.10      610.15     32.17 o
   0   1   1    24447.89    26812.08    179.79 o
   1   1   1    10501.21    11017.40     57.52 o
  -1   2   1     2724.93     2740.68     17.12 o
   0   2   1      775.28      930.65      9.55 o
   1   2   1    23752.14    24315.88    133.03 o
   2   2   1    39851.95    42563.68    248.12 o
  -2   3   1    29245.94    28900.45    147.89 o
  -1   3   1     4328.24     4222.01     26.73 o
   0   3   1     9793.02    10208.98     58.55 o
   1   3   1     3202.93     3177.36     21.53 o
   2   3   1    75193.97    76238.63    471.87 o
   3   3   1      502.17      561.36     11.43 o
  -3   4   1     2573.55     2574.23     19.24 o
  -2   4   1    29663.53    29584.81    152.12 o
  -1   4   1     5871.53     5768.82     35.04 o
   0   4   1     5354.57     5745.87     34.89 o
   1   4   1     8903.14     9166.17     53.01 o
   2   4   1     3327.89     3240.38     22.20 o
   3   4   1    37892.55    40438.29    207.36 o
   4   4   1    12587.98    11874.86     67.11 o
  -4   5   1      221.27      151.99      6.18 o
  -3   5   1     1605.50     1777.25     15.95 o
  -2   5   1     5994.33     6563.46     39.29 o
  -1   5   1     2965.82     2968.26     22.26 o
   0   5   1    21678.60    20581.66    116.38 o
   1   5   1    32765.94    33454.75    178.23 o
   2   5   1       38.61       51.35      3.47 o
   3   5   1    16828.64    17219.72     93.95 o
   4   5   1     6304.19     6457.23     42.70 o
   5   5   1       96.79      160.27      6.90 o
  -5   6   1     2750.20     2663.31     23.27 o
  -4   6   1     1242.83     1198.08     13.64 o
  -3   6   1        0.29        6.96      3.27 o
  -2   6   1     4960.27     4550.85     31.47 o
  -1   6   1    25594.37    25222.10    142.19 o
   0   6   1      917.45      912.88     15.27 o
   1   6   1     2763.86     3056.67     22.72 o
   2   6   1       74.59       62.64      6.12 o
   3   6   1      167.19      185.37      6.75 o
   4   6   1       16.92       53.21      6.03 o
   5   6   1    13791.08    13046.53     76.32 o
   6   6   1     1194.56     1090.32     15.90 o
  -6   7   1      157.89      207.79     10.40 o
  -5   7   1     3676.42     3682.03     32.35 o
  -4   7   1     5558.50     5219.85     39.86 o
  -3   7   1     3396.56     3542.69     30.56 o
  -2   7   1     2605.98     2679.51     24.72 o
  -1   7   1     1033.16     1075.56     15.11 o
   0   7   1     5386.10     5460.07     43.69 o
   1   7   1     9899.94     9862.36     63.29 o
   2   7   1       21.46        4.40      4.41 o
   3   7   1     3325.75     3062.88     27.82 o
   4   7   1     6720.49     6750.87     47.84 o
   5   7   1      427.54      623.60     16.68 o
   6   7   1     2029.66     2158.99     25.58 o
   7   7   1     1099.04     1158.83     20.09 o
  -7   8   1       25.41       26.72      7.54 o
  -6   8   1      242.76      200.27      9.32 o
  -5   8   1     3768.91     3787.48     33.77 o
  -4   8   1      328.21      402.46     13.63 o
  -3   8   1     7108.00     7016.05     56.87 o
  -2   8   1      996.85      978.78     17.45 o
  -1   8   1      255.50      258.29     11.84 o
   0   8   1     2509.71     2300.11     25.05 o
   1   8   1     4277.13     4001.88     37.27 o
   2   8   1       53.71       27.57      7.75 o
   3   8   1     5346.18     5423.30     47.23 o
   4   8   1     1806.23     1844.43     22.60 o
   5   8   1      619.17      548.05     13.23 o
   6   8   1     2508.56     2321.68     28.84 o
   7   8   1      105.20      139.57      9.41 o
   8   8   1      232.33      166.92     11.31 o
  -8   9   1      935.14      939.74     25.95 o
  -7   9   1       72.58       75.22     10.70 o
  -6   9   1       58.34       56.08      8.82 o
  -5   9   1     2684.47     2654.21     33.24 o
  -4   9   1     2567.42     2509.67     29.67 o
  -3   9   1     1858.05     1932.18     25.83 o
  -2   9   1      290.95      255.29     11.66 o
  -1   9   1       48.32       40.14      6.87 o
   0   9   1      393.88      366.17     14.66 o
   1   9   1      227.95      342.29     13.56 o
   2   9   1    10233.50     9923.40     98.51 o
   3   9   1        3.08       -0.26     10.01 o
   4   9   1       25.21       64.19      8.35 o
   5   9   1      272.63      214.40     11.15 o
   6   9   1      131.87       87.31      9.91 o
   7   9   1        1.35       26.29      9.87 o
   8   9   1     1690.27     1816.66     33.35 o
   9   9   1      166.00      159.64     18.92 o
  -9  10   1       15.92       25.91     13.12 o
  -8  10   1      199.55      263.76     18.00 o
  -7  10   1     1173.04     1038.60     28.23 o
  -6  10   1      190.58      205.11     12.85 o
  -5  10   1       52.82       71.13      8.97 o
  -4  10   1       26.86        5.53      6.99 o
  -3  10   1      997.76     1001.55     19.54 o
  -2  10   1     1185.38     1220.39     25.53 o
  -1  10   1      688.12      675.97     16.91 o
   0  10   1     4234.44     4024.88     49.95 o
   1  10   1     1103.40      966.13     23.88 o
   2  10   1       23.19        1.02      7.81 o
   3  10   1      354.54      401.74     16.27 o
   4  10   1      599.00      773.40     18.40 o
   5  10   1       19.92       16.26      7.77 o
   6  10   1      399.09      452.91     19.22 o
   7  10   1     1635.32     1513.34     31.09 o
   8  10   1        8.86       21.68     12.32 o
   9  10   1       90.01      117.99     17.23 o
  10  10   1      112.53      147.45     19.29 o
  -8  11   1       96.68       89.92     15.85 o
  -7  11   1       72.10       83.00     14.20 o
  -6  11   1      912.40      882.30     26.72 o
  -5  11   1        6.21       -6.58      8.40 o
  -4  11   1      119.33      110.78     10.41 o
  -3  11   1        0.73        3.05      7.79 o
  -2  11   1     2523.48     2318.15     30.55 o
  -1  11   1       14.19       63.25      9.26 o
   0  11   1     1127.31     1176.04     22.47 o
   1  11   1       26.30       15.01      7.99 o
   2  11   1        4.13       -4.22      7.49 o
   3  11   1      595.89      573.72     17.79 o
   4  11   1      840.40      852.60     20.46 o
   5  11   1      297.02      262.95     14.70 o
   6  11   1      415.21      380.93     22.47 o
   7  11   1      122.72      106.53     14.72 o
   8  11   1       11.73       15.76     11.69 o
  -7  12   1       88.58      106.21     15.72 o
  -6  12   1      155.57      144.82     15.96 o
  -5  12   1      161.65      174.38     14.13 o
  -4  12   1       19.48       -8.91      8.91 o
  -3  12   1      143.00      115.22     11.39 o
  -2  12   1      248.02      349.02     18.70 o
  -1  12   1      849.16      820.07     20.67 o
   0  12   1      372.89      447.24     16.86 o
   1  12   1        0.85        4.10      8.26 o
   2  12   1       20.05       10.30      8.33 o
   3  12   1      352.71      322.33     15.45 o
   4  12   1      101.85      138.68     13.03 o
   5  12   1      748.00      797.84     24.58 o
   6  12   1        3.62       -4.34     11.29 o
   7  12   1        0.58      -10.77     10.77 o
  -5  13   1       57.35       60.83     12.92 o
  -4  13   1      253.20      282.28     16.98 o
  -3  13   1      192.97      197.02     15.25 o
  -2  13   1       81.24       77.04     11.54 o
  -1  13   1       60.81       40.40     10.89 o
   0  13   1       29.58       36.35     10.77 o
   1  13   1       37.45       78.53     11.22 o
   2  13   1      295.13      354.02     17.15 o
   3  13   1      310.52      372.01     17.88 o
   4  13   1      200.52      184.60     14.59 o
   5  13   1       27.26       23.19     11.67 o
  -2  14   1        1.90      -10.06     10.06 o
  -1  14   1        3.16      -10.64     10.64 o
   0  14   1        7.05      -10.63     10.63 o
   1  14   1      400.15      448.43     21.01 o
   2  14   1       28.47       31.42     12.55 o
   0   0   2     4631.75     4653.19     55.30 o
   0   1   2       89.73       60.20      2.23 o
   1   1   2     1578.27     1603.21     11.80 o
  -1   2   2    46963.41    47626.42    232.89 o
   0   2   2       13.66       18.35      1.90 o
   1   2   2   139714.44   138114.22   1411.58 o
   2   2   2       52.03       46.28      4.47 o
  -2   3   2    16906.95    16591.13     89.97 o
  -1   3   2       24.10       26.99      2.84 o
   0   3   2      521.72      534.19      7.15 o
   1   3   2      120.23      141.01      3.95 o
   2   3   2      641.52      760.99     11.35 o
   3   3   2     6826.95     6886.52     39.43 o
  -3   4   2     3043.16     3231.69     22.78 o
  -2   4   2      704.26      743.95      9.05 o
  -1   4   2    21259.41    21803.85    117.16 o
   0   4   2      649.70      652.95      7.15 o
   1   4   2    51306.13    51229.55    277.09 o
   2   4   2     1796.07     1829.73     15.05 o
   3   4   2     2111.13     1586.76     14.70 o
   4   4   2        0.18        7.54      4.44 o
  -4   5   2     7966.19     8673.40     52.00 o
  -3   5   2       23.45       18.49      3.28 o
  -2   5   2    17087.93    18209.16    100.25 o
  -1   5   2     1096.62     1234.06     12.52 o
   0   5   2     9541.87    10076.30     57.07 o
   1   5   2        0.83        5.57      4.15 o
   2   5   2     1325.45     1290.88     14.01 o
   3   5   2       42.45       42.27      5.00 o
   4   5   2    19078.47    19493.90    106.33 o
   5   5   2      165.13      196.45      7.48 o
  -5   6   2    10373.23    10012.73     60.80 o
  -4   6   2       38.62       31.74      4.26 o
  -3   6   2     6337.59     6590.30     41.28 o
  -2   6   2       54.99       62.96      4.86 o
  -1   6   2     2857.42     3111.66     36.72 o
   0   6   2     1103.46     1142.50     13.47 o
   1   6   2     4382.06     4559.16     31.79 o
   2   6   2      229.65      191.65      6.81 o
   3   6   2      420.38      416.45     10.12 o
   4   6   2      653.54      745.26     11.75 o
   5   6   2      560.85      514.14     14.19 o
   6   6   2      322.71      406.19     11.45 o
  -6   7   2      285.97      266.77     10.66 o
  -5   7   2       15.61       27.43      6.47 o
  -4   7   2     4057.80     3760.21     31.91 o
  -3   7   2      402.10      398.69     10.40 o
  -2   7   2    14976.21    14136.83     85.96 o
  -1   7   2       28.88       58.95      5.66 o
   0   7   2    13003.02    13159.88     80.47 o
   1   7   2       95.98      124.08      6.13 o
   2   7   2      146.30      175.57      7.84 o
   3   7   2      397.30      380.25     11.37 o
   4   7   2    10554.36    10813.52     71.53 o
   5   7   2      136.97      146.53      8.70 o
   6   7   2     2361.05     2282.72     27.97 o
   7   7   2        1.39       -0.07      6.73 o
  -7   8   2      168.39      178.24     10.60 o
  -6   8   2       78.35       97.45      8.24 o
  -5   8   2      437.27      611.64     17.33 o
  -4   8   2      813.89      896.80     16.79 o
  -3   8   2      770.15      785.58     16.60 o
  -2   8   2       72.61       47.63      6.85 o
  -1   8   2      114.85      117.65      7.47 o
   0   8   2       75.26       85.85      7.09 o
   1   8   2     2488.27     2434.81     26.45 o
   2   8   2      404.09      414.15     14.01 o
   3   8   2     6304.59     5883.63     50.13 o
   4   8   2        8.23       -6.60      6.60 o
   5   8   2     1006.53      890.05     16.40 o
   6   8   2       10.17        1.52      6.62 o
   7   8   2     1487.23     1663.74     25.83 o
   8   8   2       75.68       65.87      9.59 o
  -8   9   2     1323.28     1315.77     30.84 o
  -7   9   2       66.59       55.60     10.28 o
  -6   9   2      761.51      692.60     18.64 o
  -5   9   2        9.94       22.61      7.97 o
  -4   9   2      325.00      425.50     14.57 o
  -3   9   2      180.74      227.57     11.41 o
  -2   9   2     3647.52     3612.78     36.09 o
  -1   9   2       13.66        6.30      6.25 o
   0   9   2      550.16      530.92     14.46 o
   1   9   2      398.47      412.93     17.23 o
   2   9   2      767.36      865.64     24.40 o
   3   9   2       37.83       20.09      8.05 o
   4   9   2      451.91      437.05     13.67 o
   5   9   2       16.12       22.29      7.48 o
   6   9   2       10.21       10.55      8.41 o
   7   9   2       59.96       76.34     11.21 o
   8   9   2      337.93      326.40     19.59 o
   9   9   2       13.48       26.43     12.91 o
  -9  10   2       12.43       -4.39     11.73 o
  -8  10   2        8.68       19.25     12.91 o
  -7  10   2       82.50       87.60     13.00 o
  -6  10   2       13.74       17.87      9.34 o
  -5  10   2     1068.29     1233.04     23.19 o
  -4  10   2        3.15       -7.40      7.40 o
  -3  10   2     1312.31     1141.28     22.00 o
  -2  10   2      106.65      144.08     10.16 o
  -1  10   2      103.45      177.27     10.38 o
   0  10   2       32.54       40.51      8.67 o
   1  10   2     1753.20     1847.79     26.55 o
   2  10   2      119.29      107.17      9.70 o
   3  10   2     2759.73     2615.99     41.18 o
   4  10   2        0.06        1.89      6.92 o
   5  10   2        0.58       10.50      7.76 o
   6  10   2       37.54       26.35     11.11 o
   7  10   2      590.85      732.65     25.26 o
   8  10   2       11.83       18.97     12.15 o
   9  10   2       79.05       80.67     16.79 o
  10  10   2        0.03       15.41     34.16 o
  -8  11   2       14.25       29.10     12.89 o
  -7  11   2       28.25       62.27     14.84 o
  -6  11   2       48.88       51.06     12.52 o
  -5  11   2        0.77       -6.06      8.23 o
  -4  11   2       89.98       79.57      9.91 o
  -3  11   2        7.79       -0.37      7.95 o
  -2  11   2        0.20       31.61      9.36 o
  -1  11   2      169.47      217.00     12.62 o
   0  11   2      799.48      650.54     17.23 o
   1  11   2       19.44        8.03      7.78 o
   2  11   2      425.13      282.45     13.57 o
   3  11   2        0.37       -0.46      7.68 o
   4  11   2       94.29      149.10     12.95 o
   5  11   2      100.40      124.51     12.53 o
   6  11   2      783.12      742.91     32.04 o
   7  11   2        0.15      -10.69     10.69 o
   8  11   2      342.44      318.17     20.13 o
  -7  12   2       14.37       17.86     13.42 o
  -6  12   2       11.07        7.69     13.51 o
  -5  12   2      213.83      261.03     17.19 o
  -4  12   2       33.57       32.89      9.88 o
  -3  12   2      241.37      283.71     15.12 o
  -2  12   2        1.00        9.50      9.18 o
  -1  12   2        0.25       28.57     11.76 o
   0  12   2       10.89       19.12      9.91 o
   1  12   2      117.95      163.36     11.65 o
   2  12   2        0.21       -7.77      7.77 o
   3  12   2      101.65      162.32     12.55 o
   4  12   2       32.59       56.01     11.37 o
   5  12   2      283.44      220.74     16.30 o
   6  12   2        2.21      -10.71     10.71 o
   7  12   2      141.63      128.77     15.46 o
  -5  13   2        9.70       12.36     13.24 o
  -4  13   2        6.17       -1.19     11.06 o
  -3  13   2       17.26       10.96     10.35 o
  -2  13   2      190.50      215.86     14.20 o
  -1  13   2        9.01        2.87      9.40 o
   0  13   2      534.23      582.45     21.12 o
   1  13   2        2.88        3.37     10.12 o
   2  13   2      115.01       76.61     12.45 o
   3  13   2       21.91       28.41     11.46 o
   4  13   2       50.36       51.86     12.84 o
   5  13   2        2.91       -7.85     11.11 o
  -2  14   2        0.04        6.60     17.00 o
  -1  14   2       15.18       -9.90      9.90 o
   0  14   2        5.79        3.82     11.24 o
   1  14   2        0.92       27.90     12.30 o
   2  14   2       19.16       22.17     18.89 o
   0   1   3    47008.55    48487.99    270.02 o
   1   1   3      366.02      458.43      6.03 o
  -1   2   3     3228.14     3297.55     23.27 o
   0   2   3      205.62      150.85      3.74 o
   1   2   3    30924.66    32609.71    171.68 o
   2   2   3    24171.24    25480.57    131.18 o
  -2   3   3    34726.15    33969.68    179.08 o
  -1   3   3      191.11      191.17      4.58 o
   0   3   3    15783.43    15812.50     91.96 o
   1   3   3      360.66      278.69      6.41 o
   2   3   3    90211.59    89689.52    637.54 o
   3   3   3     2544.23     2725.17     19.96 o
  -3   4   3     3810.75     3983.80     27.45 o
  -2   4   3     7975.18     7843.70     45.34 o
  -1   4   3     4140.62     3981.41     26.15 o
   0   4   3     2138.44     2348.07     17.45 o
   1   4   3    20704.32    21184.83    107.97 o
   2   4   3     1422.66     1326.56     12.32 o
   3   4   3    40110.05    41328.11    205.94 o
   4   4   3     3776.82     3363.23     24.79 o
  -4   5   3      179.14      143.37      6.58 o
  -3   5   3     1075.22     1058.68     11.84 o
  -2   5   3     8765.12     9493.63     56.04 o
  -1   5   3      451.80      444.40      9.71 o
   0   5   3    40126.07    38660.58    198.16 o
   1   5   3    11459.15    11298.91     65.91 o
   2   5   3      250.32      313.70      8.06 o
   3   5   3     6845.31     6832.93     44.00 o
   4   5   3     7630.53     7524.08     47.01 o
   5   5   3      131.03      179.49      7.39 o
  -5   6   3     7632.75     7397.46     47.89 o
  -4   6   3      389.56      356.37      8.60 o
  -3   6   3      258.67      282.29      7.53 o
  -2   6   3      636.35      542.25     10.84 o
  -1   6   3    43591.04    43017.81    220.88 o
   0   6   3      662.18      587.13     11.85 o
   1   6   3     2739.81     2867.82     23.87 o
   2   6   3       25.60       24.60      3.96 o
   3   6   3      508.54      574.86     10.91 o
   4   6   3      211.70      241.87     11.00 o
   5   6   3    23739.17    23231.66    127.08 o
   6   6   3      705.81      575.95     13.09 o
  -6   7   3      134.15      172.98     11.29 o
  -5   7   3     2382.15     2259.99     24.20 o
  -4   7   3     8174.23     7852.87     54.33 o
  -3   7   3     2128.29     2116.16     21.65 o
  -2   7   3     3092.40     3033.58     26.34 o
  -1   7   3      558.27      577.07     11.34 o
   0   7   3     7343.02     7405.32     50.24 o
   1   7   3     3859.22     3555.52     27.92 o
   2   7   3       88.54      117.96      6.16 o
   3   7   3      902.84      754.92     12.34 o
   4   7   3     9334.71     9165.90     60.13 o
   5   7   3       39.05       44.15      7.38 o
   6   7   3     2009.18     2282.46     27.65 o
   7   7   3      293.67      289.96     12.97 o
  -7   8   3       77.80       73.94      8.64 o
  -6   8   3       87.60       50.89      7.88 o
  -5   8   3     4074.53     4084.45     39.19 o
  -4   8   3       19.00       25.71      7.96 o
  -3   8   3    10760.64    10897.57     77.39 o
  -2   8   3      476.93      474.00     13.18 o
  -1   8   3      672.91      699.96     14.52 o
   0   8   3      940.85      921.83     16.38 o
   1   8   3     7897.15     7934.01     60.93 o
   2   8   3      196.06      180.31     15.34 o
   3   8   3     7296.46     7651.31     57.88 o
   4   8   3      636.81      531.66     14.50 o
   5   8   3      447.61      415.29     16.40 o
   6   8   3      487.08      451.70     14.44 o
   7   8   3      376.43      445.65     16.15 o
   8   8   3       21.69        5.44      8.81 o
  -8   9   3     1111.81     1128.06     28.86 o
  -7   9   3        4.31       11.02      9.96 o
  -6   9   3      135.34      125.66     10.52 o
  -5   9   3     1079.67     1002.66     20.20 o
  -4   9   3     3157.03     3149.89     36.11 o
  -3   9   3      975.90      942.64     19.80 o
  -2   9   3      494.77      513.97     14.54 o
  -1   9   3       69.01       39.94      7.24 o
   0   9   3      428.21      368.79     12.94 o
   1   9   3       18.90       35.00      8.96 o
   2   9   3    13013.42    12946.64    106.42 o
   3   9   3      136.50       92.70      9.31 o
   4   9   3       51.44       47.39      7.97 o
   5   9   3       54.78       37.33      8.05 o
   6   9   3      260.10      174.04     12.95 o
   7   9   3       16.41       51.34     11.28 o
   8   9   3     2664.38     2853.61     44.64 o
   9   9   3       85.67       53.41     13.69 o
  -9  10   3        5.26       -9.88     10.88 o
  -8  10   3      118.46      113.91     14.84 o
  -7  10   3     1940.65     1891.74     36.82 o
  -6  10   3      105.62       96.10     11.97 o
  -5  10   3      203.18      228.24     12.46 o
  -4  10   3       75.17       73.21      9.28 o
  -3  10   3      839.26      806.19     19.23 o
  -2  10   3      595.22      523.30     16.41 o
  -1  10   3     1457.32     1487.34     23.39 o
   0  10   3     2505.46     2347.19     29.90 o
   1  10   3     1401.91     1234.40     21.92 o
   2  10   3       98.74       79.11      9.30 o
   3  10   3      399.48      465.11     15.81 o
   4  10   3      240.95      272.80     14.07 o
   5  10   3      101.81       87.90     10.19 o
   6  10   3       55.81       60.91     11.39 o
   7  10   3     2085.16     2075.48     44.21 o
   8  10   3       15.10        5.04     11.44 o
   9  10   3       72.85       99.31     14.54 o
  -8  11   3      163.47      177.03     17.00 o
  -7  11   3       65.15       44.52     13.38 o
  -6  11   3     1355.82     1507.03     31.53 o
  -5  11   3        2.03       -8.00      8.30 o
  -4  11   3      119.89      125.87     10.91 o
  -3  11   3       21.98       31.95      8.73 o
  -2  11   3     3794.80     3544.46     43.49 o
  -1  11   3       35.56       51.53     10.21 o
   0  11   3     1856.70     2026.82     32.47 o
   1  11   3       39.50       16.52      8.19 o
   2  11   3        6.19        8.92      7.94 o
   3  11   3      370.39      321.86     14.65 o
   4  11   3     1131.82     1217.72     25.86 o
   5  11   3       65.73       59.38     11.58 o
   6  11   3      679.92      703.73     23.39 o
   7  11   3      135.04      122.54     14.31 o
   8  11   3       13.80        7.15     10.92 o
  -7  12   3      108.08      128.17     16.84 o
  -6  12   3       86.67       60.59     13.81 o
  -5  12   3      248.59      290.52     22.98 o
  -4  12   3       19.36       -4.78      8.80 o
  -3  12   3      209.93      204.67     14.17 o
  -2  12   3       46.71       55.29     10.78 o
  -1  12   3     1308.12     1323.77     26.65 o
   0  12   3       74.91       86.22     11.80 o
   1  12   3        2.63       -9.09      9.09 o
   2  12   3       22.08       -2.51      8.23 o
   3  12   3      559.11      485.12     19.17 o
   4  12   3       38.46       42.02     11.65 o
   5  12   3     1109.55     1211.35     29.53 o
   6  12   3        3.24      -11.45     11.45 o
   7  12   3        0.26       -7.18     10.75 o
  -5  13   3       14.70       14.41     13.21 o
  -4  13   3      349.00      444.24     20.57 o
  -3  13   3       23.37        9.17     10.30 o
  -2  13   3       56.37       42.99     11.36 o
  -1  13   3       25.17       13.53     10.50 o
   0  13   3       70.99       82.72     12.29 o
   1  13   3        3.48       10.26     10.55 o
   2  13   3      391.07      441.85     21.11 o
   3  13   3       92.46      112.86     14.55 o
   4  13   3      325.87      289.18     17.41 o
   5  13   3        0.07        9.37     11.78 o
  -1  14   3        0.66      -10.27     10.27 o
   0  14   3       11.46        2.62     10.84 o
   1  14   3      620.89      717.91     26.22 o
   0   0   4   486164.50   449218.41   5722.75 o
   0   1   4       47.80       32.73      3.22 o
   1   1   4    34969.73    35697.74    202.93 o
  -1   2   4     8811.60     8721.36     51.76 o
   0   2   4      469.27      449.63     11.60 o
   1   2   4     8464.24     8369.40     48.45 o
   2   2   4    51246.54    51033.61    286.77 o
  -2   3   4     3838.15     4034.40     25.85 o
  -1   3   4     1650.61     1673.00     13.72 o
   0   3   4     2886.23     2984.26     20.55 o
   1   3   4    11022.96    11293.10     63.50 o
   2   3   4       29.73       24.48      3.10 o
   3   3   4   102120.11   101856.74    529.15 o
  -3   4   4      101.83      130.48      6.37 o
  -2   4   4    17242.47    17570.90     96.95 o
  -1   4   4     1177.09     1192.27     11.33 o
   0   4   4     4003.56     4161.66     27.52 o
   1   4   4     3640.63     3550.40     24.05 o
   2   4   4    42892.27    43861.63    224.23 o
   3   4   4      821.61      749.08     11.45 o
   4   4   4     3573.51     3746.63     28.08 o
  -4   5   4       27.75       41.95      4.20 o
  -3   5   4      873.04      818.88     10.57 o
  -2   5   4      461.33      442.57      9.04 o
  -1   5   4    72876.56    74665.46    364.46 o
   0   5   4       13.98        6.84      3.29 o
   1   5   4    13872.78    14007.51     77.29 o
   2   5   4      413.73      505.49     10.87 o
   3   5   4      367.42      387.42      9.53 o
   4   5   4     1936.79     2049.34     18.98 o
   5   5   4     7392.88     7037.98     44.08 o
  -5   6   4     1818.11     1947.27     19.82 o
  -4   6   4      139.71      138.67      6.85 o
  -3   6   4      180.84      217.60      7.34 o
  -2   6   4     6537.77     6728.86     42.10 o
  -1   6   4      252.07      258.33     10.53 o
   0   6   4    36820.43    36326.26    188.35 o
   1   6   4     1238.36     1179.55     12.79 o
   2   6   4     1406.91     1358.13     13.73 o
   3   6   4       14.05       32.86      4.20 o
   4   6   4    14528.28    14154.95     81.60 o
   5   6   4       65.28       69.09      6.52 o
   6   6   4    15717.78    15702.72    101.77 o
  -6   7   4       59.23       86.84      8.02 o
  -5   7   4     5139.56     5266.47     43.47 o
  -4   7   4      216.29      272.19     13.56 o
  -3   7   4     6824.61     6581.07     51.89 o
  -2   7   4     1376.46     1525.97     17.81 o
  -1   7   4     9720.66     9684.57     64.97 o
   0   7   4      339.34      375.40     10.33 o
   1   7   4     1959.69     1893.80     19.18 o
   2   7   4      238.80      225.99      8.43 o
   3   7   4     4101.53     4030.20     32.35 o
   4   7   4      453.88      516.90     12.76 o
   5   7   4    12448.10    12291.11     80.00 o
   6   7   4      208.21      257.79     11.80 o
   7   7   4       54.34       90.70     11.51 o
  -7   8   4       96.58      119.92     10.95 o
  -6   8   4       32.67       30.21      8.02 o
  -5   8   4       13.32       10.54      7.15 o
  -4   8   4    12883.56    12403.38     99.11 o
  -3   8   4        6.62       14.65      7.22 o
  -2   8   4     1243.51     1265.61     18.38 o
  -1   8   4       22.99       26.50      6.09 o
   0   8   4       24.57       17.15      5.98 o
   1   8   4       87.51      131.36      8.96 o
   2   8   4    16869.26    16533.17    111.53 o
   3   8   4     1052.98     1070.92     18.80 o
   4   8   4     2523.71     2588.59     28.92 o
   5   8   4       60.03       46.11      7.75 o
   6   8   4      266.57      241.66     11.42 o
   7   8   4       31.93       39.50      8.91 o
   8   8   4     1130.54     1228.50     24.90 o
  -8   9   4       62.71      114.52     16.26 o
  -7   9   4      503.35      434.65     19.20 o
  -6   9   4       60.74       85.53     10.49 o
  -5   9   4      898.47      889.12     19.81 o
  -4   9   4       25.60       15.36      8.24 o
  -3   9   4     7078.39     6972.17     60.82 o
  -2   9   4      491.17      526.89     15.76 o
  -1   9   4        1.85       11.48      6.43 o
   0   9   4      136.53      156.67      9.49 o
   1   9   4     6441.32     5961.64     51.29 o
   2   9   4       92.56      129.80     10.12 o
   3   9   4     4110.09     4138.73     42.79 o
   4   9   4       73.92       59.42     11.17 o
   5   9   4      711.85      660.83     18.09 o
   6   9   4       10.46        9.06      8.19 o
   7   9   4     2980.30     2844.80     43.40 o
   8   9   4       56.23       80.06     13.23 o
   9   9   4      765.59      809.23     25.94 o
  -9  10   4        7.07        9.51     11.98 o
  -8  10   4      829.70      817.11     26.67 o
  -7  10   4       77.51      123.50     14.68 o
  -6  10   4     1023.35     1096.49     25.96 o
  -5  10   4      156.30      179.49     11.98 o
  -4  10   4      644.84      582.35     17.17 o
  -3  10   4      122.28      149.76     10.79 o
  -2  10   4     1157.40     1141.18     21.52 o
  -1  10   4       11.28       12.29      8.35 o
   0  10   4     3812.14     3903.80     42.75 o
   1  10   4      200.92      263.02     12.69 o
   2  10   4     2060.19     1797.14     27.67 o
   3  10   4      750.04      768.76     18.78 o
   4  10   4       53.58       96.68     10.31 o
   5  10   4       30.69       20.76      8.71 o
   6  10   4     2032.76     1878.06     35.27 o
   7  10   4       64.54      111.87     14.76 o
   8  10   4      760.55      821.13     26.21 o
   9  10   4       69.52      108.19     14.85 o
  -8  11   4        8.95       14.74     12.25 o
  -7  11   4     1346.65     1353.43     33.15 o
  -6  11   4       46.89       18.41     12.08 o
  -5  11   4      116.24      135.75     12.43 o
  -4  11   4       85.73      104.53     10.67 o
  -3  11   4       36.17       12.93      8.55 o
  -2  11   4        7.78       23.26      9.51 o
  -1  11   4     3397.32     3597.03     43.57 o
   0  11   4       42.13       42.08     10.40 o
   1  11   4      265.23      210.77     13.34 o
   2  11   4       39.07       18.74      8.34 o
   3  11   4      212.10      159.83     11.30 o
   4  11   4        5.87        0.04      9.16 o
   5  11   4     2263.85     2367.72     36.58 o
   6  11   4       72.45      121.32     14.67 o
   7  11   4      317.93      271.33     18.24 o
   8  11   4       66.55       34.44     12.34 o
  -7  12   4       10.41       -1.30     11.52 o
  -6  12   4      501.15      546.90     24.36 o
  -5  12   4       98.44      146.66     14.69 o
  -4  12   4      105.68       98.67     12.36 o
  -3  12   4       28.47       34.60      9.74 o
  -2  12   4     1623.44     1438.74     28.98 o
  -1  12   4       11.54       25.65     10.63 o
   0  12   4      772.84      808.45     22.02 o
   1  12   4       47.72       20.71     10.05 o
   2  12   4       10.69        8.62     10.18 o
   3  12   4       52.30       59.84     12.20 o
   4  12   4     1861.30     1841.45     33.19 o
   5  12   4        3.08       17.40     11.69 o
   6  12   4       84.20       87.59     12.98 o
   7  12   4       27.18       24.81     12.20 o
  -5  13   4      430.28      472.13     23.97 o
  -4  13   4        0.07        3.47     10.99 o
  -3  13   4      330.74      362.56     19.63 o
  -2  13   4        0.09        3.10     10.51 o
  -1  13   4      197.99      156.30     15.84 o
   0  13   4       21.86       30.50     11.18 o
   1  13   4      190.91      238.06     16.67 o
   2  13   4        8.44       27.65     12.05 o
   3  13   4      768.89      715.57     25.28 o
   4  13   4        7.52        3.02     12.38 o
   5  13   4      230.69      204.72     18.74 o
   0   1   5    14478.44    15383.62     81.55 o
   1   1   5    37377.55    36776.58    193.91 o
  -1   2   5      552.74      651.16     12.11 o
   0   2   5    12475.15    12961.73     69.82 o
   1   2   5     5564.90     5762.58     35.66 o
   2   2   5    13870.90    14011.95     78.66 o
  -2   3   5     8562.08     8349.35     51.66 o
  -1   3   5     1451.52     1430.97     12.63 o
   0   3   5      407.96      439.45      7.34 o
   1   3   5     1761.96     1666.43     13.83 o
   2   3   5    10248.79    10047.31     58.68 o
   3   3   5      257.64      367.52      9.05 o
  -3   4   5     2370.00     2347.42     27.10 o
  -2   4   5    24889.10    24328.92    132.10 o
  -1   4   5     2880.25     2944.44     21.14 o
   0   4   5     4913.85     5087.73     31.97 o
   1   4   5     2543.47     2731.06     22.43 o
   2   4   5     2929.41     2576.72     20.54 o
   3   4   5    11622.58    11775.29     67.01 o
   4   4   5    13929.05    13430.33     77.83 o
  -4   5   5       26.57        8.85      3.62 o
  -3   5   5      901.98      963.59     12.55 o
  -2   5   5     2281.75     2252.73     18.56 o
  -1   5   5     3140.70     3038.32     23.29 o
   0   5   5     2288.73     2056.77     17.56 o
   1   5   5    21577.96    21222.13    117.14 o
   2   5   5      384.83      459.01      8.76 o
   3   5   5     7288.29     7166.10     43.62 o
   4   5   5     2498.97     2406.23     21.14 o
   5   5   5      187.69      251.21     13.37 o
  -5   6   5       56.83       40.61      6.01 o
  -4   6   5     1562.40     1498.43     17.35 o
  -3   6   5      220.73      310.81      8.09 o
  -2   6   5     6118.17     5902.17     38.44 o
  -1   6   5     7109.87     6914.04     43.38 o
   0   6   5      390.68      462.16     11.64 o
   1   6   5     2236.74     2335.40     21.80 o
   2   6   5       96.35      106.42      5.22 o
   3   6   5       22.24       23.61      4.42 o
   4   6   5       98.24      108.30      8.02 o
   5   6   5     2900.84     2697.67     26.76 o
   6   6   5     1755.58     1727.17     23.78 o
  -6   7   5      174.35      206.33     11.18 o
  -5   7   5     2658.98     2707.75     28.76 o
  -4   7   5     2078.57     1842.14     22.65 o
  -3   7   5     3222.46     3520.38     30.64 o
  -2   7   5      992.12     1078.51     15.32 o
  -1   7   5      648.88      622.63     14.15 o
   0   7   5     1898.36     1883.68     20.47 o
   1   7   5    10810.17    10883.34     75.27 o
   2   7   5       24.73       39.01      5.42 o
   3   7   5     4585.79     4639.78     36.44 o
   4   7   5     1798.57     1682.19     22.41 o
   5   7   5      164.20      227.95     12.68 o
   6   7   5     1394.72     1415.24     21.76 o
   7   7   5      948.37      965.29     20.94 o
  -7   8   5        6.32       -1.21      8.15 o
  -6   8   5      261.70      251.49     13.30 o
  -5   8   5     2007.08     1945.66     27.64 o
  -4   8   5      530.85      610.79     16.57 o
  -3   8   5     1524.29     1401.45     21.65 o
  -2   8   5      885.02      852.29     16.22 o
  -1   8   5        4.38       -5.78      5.78 o
   0   8   5     2282.14     2079.20     24.96 o
   1   8   5      749.55      656.41     15.36 o
   2   8   5       10.09       52.55      7.75 o
   3   8   5      793.68      822.42     17.37 o
   4   8   5     2708.15     2859.23     33.53 o
   5   8   5      954.66      890.13     18.00 o
   6   8   5     3300.39     3328.85     37.61 o
   7   8   5        1.55       13.67      8.23 o
   8   8   5      215.98      187.16     13.84 o
  -8   9   5      340.69      300.57     17.83 o
  -7   9   5       92.14       89.82     12.74 o
  -6   9   5        1.15        8.30      8.71 o
  -5   9   5     2096.69     2112.51     33.24 o
  -4   9   5     1136.37      984.39     20.81 o
  -3   9   5     1533.34     1549.78     30.76 o
  -2   9   5       48.18       41.45     10.74 o
  -1   9   5        5.39       -5.87      7.01 o
   0   9   5      382.53      394.66     14.36 o
   1   9   5      540.02      657.24     17.20 o
   2   9   5     4011.93     3648.24     40.77 o
   3   9   5       54.51      122.72     10.87 o
   4   9   5        2.06       -4.58      7.34 o
   5   9   5      468.01      427.82     15.63 o
   6   9   5       59.48       51.15     10.49 o
   7   9   5       33.73       39.83     16.30 o
   8   9   5      382.45      310.85     17.64 o
   9   9   5      157.91      141.16     15.09 o
  -9  10   5       28.54       31.63     12.88 o
  -8  10   5      238.64      275.53     20.59 o
  -7  10   5      249.57      191.12     16.29 o
  -6  10   5      144.25      132.91     13.03 o
  -5  10   5        1.29       -7.53      8.24 o
  -4  10   5        1.78       -0.48      8.35 o
  -3  10   5      789.07      768.96     19.21 o
  -2  10   5      954.86      972.18     22.82 o
  -1  10   5      132.17      120.22     11.64 o
   0  10   5     2944.56     2891.02     37.83 o
   1  10   5      549.33      511.38     20.53 o
   2  10   5        0.49       -5.16      8.29 o
   3  10   5      320.78      325.85     19.02 o
   4  10   5      471.95      543.06     17.67 o
   5  10   5        4.62        8.59      8.67 o
   6  10   5      394.59      458.02     20.35 o
   7  10   5      420.41      343.42     19.48 o
   8  10   5        0.26       -2.48     11.67 o
   9  10   5      109.35      158.22     16.48 o
  -8  11   5       85.89       85.22     14.75 o
  -7  11   5       42.55       92.54     18.14 o
  -6  11   5      173.49      128.88     15.83 o
  -5  11   5        2.38       -9.10      9.10 o
  -4  11   5        7.83       -6.20      8.63 o
  -3  11   5       13.47        1.86      9.41 o
  -2  11   5      625.44      575.12     19.35 o
  -1  11   5        9.81       29.92     10.33 o
   0  11   5      249.10      225.93     14.25 o
   1  11   5       11.47       14.05      9.21 o
   2  11   5       31.36       11.84      9.51 o
   3  11   5      544.02      509.57     20.09 o
   4  11   5      100.00       86.35     11.16 o
   5  11   5      314.70      324.30     18.13 o
   6  11   5      185.45      176.45     15.70 o
   7  11   5       76.18       94.05     13.95 o
   8  11   5        8.01        0.50     11.26 o
  -6  12   5      152.13      228.35     18.21 o
  -5  12   5       67.40       34.17     13.12 o
  -4  12   5       30.44       23.12     10.66 o
  -3  12   5       45.63       47.44     11.80 o
  -2  12   5      239.92      343.48     17.38 o
  -1  12   5      228.06      180.37     14.04 o
   0  12   5      391.58      469.36     19.26 o
   1  12   5        0.73       -9.29      9.29 o
   2  12   5        7.22       -0.16     13.08 o
   3  12   5       83.31       62.06     12.28 o
   4  12   5      127.17      191.75     15.43 o
   5  12   5      276.70      252.62     16.76 o
   6  12   5       21.22       33.71     12.57 o
  -4  13   5       94.05       87.58     14.60 o
  -3  13   5      290.93      284.40     18.31 o
  -2  13   5       47.18       59.24     12.79 o
  -1  13   5       87.24       66.75     12.31 o
   0  13   5       28.55        7.07     11.35 o
   1  13   5       56.00       91.05     13.70 o
   2  13   5       79.80       59.82     12.51 o
   3  13   5      372.04      428.48     21.54 o
   4  13   5       73.95       64.86     13.57 o
   0   0   6    24832.56    23636.29    246.81 o
   0   1   6     1115.00     1090.13     11.15 o
   1   1   6     6104.70     5847.76     36.41 o
  -1   2   6    15430.04    15605.45     86.49 o
   0   2   6       23.41       47.68      3.13 o
   1   2   6    41802.55    42815.79    225.70 o
   2   2   6     2289.76     2076.95     19.06 o
  -2   3   6     6746.53     7006.21     44.01 o
  -1   3   6       29.14        9.76      2.92 o
   0   3   6        0.52        4.92      3.45 o
   1   3   6       32.90       44.66      3.62 o
   2   3   6       16.45       24.57      4.06 o
   3   3   6    22719.04    22268.32    122.96 o
  -3   4   6     2344.15     2491.93     21.37 o
  -2   4   6     2435.38     2367.64     19.38 o
  -1   4   6    10428.99    10145.57     59.80 o
   0   4   6     1409.48     1415.27     13.46 o
   1   4   6    30502.49    31019.46    161.45 o
   2   4   6     7350.19     7414.61     45.13 o
   3   4   6     3054.45     3055.23     23.40 o
   4   4   6       42.41       41.55      4.35 o
  -4   5   6     2333.63     2349.71     21.82 o
  -3   5   6      428.40      449.35      9.27 o
  -2   5   6     6919.31     6902.98     43.03 o
  -1   5   6     7302.86     7660.78     46.65 o
   0   5   6     3038.86     3258.85     24.26 o
   1   5   6      329.07      291.16      9.20 o
   2   5   6      395.85      341.30      8.15 o
   3   5   6        1.14       -0.45      3.76 o
   4   5   6     8659.65     8646.42     55.68 o
   5   5   6     1163.85     1168.58     17.99 o
  -5   6   6     2828.06     2654.52     35.96 o
  -4   6   6        6.71        5.51      5.52 o
  -3   6   6     2230.12     2356.97     22.09 o
  -2   6   6      491.31      493.03     10.52 o
  -1   6   6     1077.18     1188.70     14.31 o
   0   6   6     6370.48     6414.35     42.71 o
   1   6   6      623.51      709.10     11.12 o
   2   6   6      578.74      605.83     10.51 o
   3   6   6      809.42      881.78     12.30 o
   4   6   6     2808.11     2899.70     28.61 o
   5   6   6      520.95      573.95     14.24 o
   6   6   6     1685.66     1892.14     25.35 o
  -6   7   6      117.67       62.97      8.51 o
  -5   7   6      267.89      319.55     13.60 o
  -4   7   6     1433.15     1368.59     21.15 o
  -3   7   6     1773.45     1915.31     21.91 o
  -2   7   6     5127.24     4772.68     40.97 o
  -1   7   6      251.99      243.86     12.10 o
   0   7   6     4662.70     4674.95     36.78 o
   1   7   6      304.04      367.99     10.91 o
   2   7   6       83.69       71.32      6.52 o
   3   7   6     1548.28     1515.23     20.32 o
   4   7   6     5516.34     5219.27     43.60 o
   5   7   6      738.00      889.09     17.36 o
   6   7   6      671.99      697.19     16.51 o
   7   7   6       21.91       14.90      7.42 o
  -7   8   6       64.30       70.20     13.72 o
  -6   8   6      272.70      294.13     14.40 o
  -5   8   6      259.20      268.62     13.01 o
  -4   8   6     3513.34     3819.56     42.40 o
  -3   8   6      377.26      400.25     20.01 o
  -2   8   6      181.10      165.16      9.43 o
  -1   8   6       61.63       40.40      7.06 o
   0   8   6      156.15      151.89      9.06 o
   1   8   6     1053.78      922.72     18.59 o
   2   8   6     2091.33     2188.71     28.19 o
   3   8   6     1975.18     1745.12     25.65 o
   4   8   6       47.86       43.56      8.54 o
   5   8   6      229.59      200.87     11.32 o
   6   8   6       51.68       46.83      8.55 o
   7   8   6      920.50     1034.48     29.25 o
   8   8   6      359.35      405.26     18.47 o
  -8   9   6      582.45      559.71     33.19 o
  -7   9   6      244.54      226.92     15.44 o
  -6   9   6      449.47      485.56     20.23 o
  -5   9   6       59.53       67.17      9.69 o
  -4   9   6       87.18      112.31     10.88 o
  -3   9   6      999.99     1151.25     22.77 o
  -2   9   6      972.08     1023.74     20.75 o
  -1   9   6       30.70       18.72      8.06 o
   0   9   6      133.95      147.88     10.77 o
   1   9   6     1840.45     1852.38     29.09 o
   2   9   6      550.78      631.76     21.68 o
   3   9   6      308.68      363.56     15.82 o
   4   9   6      273.40      342.28     14.85 o
   5   9   6       70.16       87.75      9.80 o
   6   9   6       57.72       58.74     11.11 o
   7   9   6      397.95      455.49     20.51 o
   8   9   6      212.68      218.12     16.84 o
   9   9   6       63.67      110.39     14.77 o
  -9  10   6       10.24        0.62     12.31 o
  -8  10   6       63.78       72.94     14.04 o
  -7  10   6       41.45       30.54     13.07 o
  -6  10   6      132.02      153.82     13.90 o
  -5  10   6      538.53      568.14     18.94 o
  -4  10   6        0.98       -4.08      8.58 o
  -3  10   6      743.19      638.33     21.15 o
  -2  10   6      513.52      664.84     19.57 o
  -1  10   6       31.72       38.55      9.45 o
   0  10   6      305.69      330.27     15.99 o
   1  10   6      859.56      895.07     23.60 o
   2  10   6      519.83      501.78     19.49 o
   3  10   6     1287.52     1310.78     26.55 o
   4  10   6        7.11       14.42      8.50 o
   5  10   6        4.39       -1.32      8.39 o
   6  10   6      229.79      249.40     17.93 o
   7  10   6      239.23      220.87     16.72 o
   8  10   6       74.84      114.80     14.41 o
   9  10   6        5.45        6.64     12.68 o
  -8  11   6        0.94      -13.80     15.86 o
  -7  11   6      162.14      230.25     17.91 o
  -6  11   6       12.79        6.35     11.56 o
  -5  11   6        8.18       -1.70     10.97 o
  -4  11   6       12.38       -9.18      9.18 o
  -3  11   6       13.28        9.27     10.12 o
  -2  11   6       12.91       21.49     11.08 o
  -1  11   6      807.91      948.28     23.92 o
   0  11   6      363.71      241.82     15.68 o
   1  11   6       31.44       28.53     10.44 o
   2  11   6      175.57      111.07     15.43 o
   3  11   6       11.16        2.60      9.88 o
   4  11   6       67.55      100.46     13.03 o
   5  11   6      439.83      535.15     21.46 o
   6  11   6      498.94      414.70     21.15 o
   7  11   6        7.30       -0.80     11.19 o
   8  11   6      190.57      180.18     21.05 o
  -6  12   6       59.66       73.66     16.32 o
  -5  12   6       91.71       79.87     14.78 o
  -4  12   6      143.28      144.71     14.56 o
  -3  12   6       81.94       58.25     12.03 o
  -2  12   6        1.16       24.22     11.85 o
  -1  12   6        0.12       15.28     11.62 o
   0  12   6       70.74       79.43     12.98 o
   1  12   6       69.88       70.97     12.49 o
   2  12   6        0.03       -8.57      9.81 o
   3  12   6       47.37       56.51     12.83 o
   4  12   6      199.68      282.48     18.15 o
   5  12   6      107.39      112.88     15.55 o
   6  12   6       16.15        9.93     14.66 o
  -4  13   6       20.09       18.94     15.75 o
  -3  13   6       74.07       71.88     13.98 o
  -2  13   6      120.39       99.22     14.06 o
  -1  13   6       29.87       18.66     12.77 o
   0  13   6      209.35      179.82     17.51 o
   1  13   6       30.45       46.40     12.88 o
   2  13   6       33.95       54.86     13.47 o
   3  13   6      100.49      101.52     14.53 o
   4  13   6        5.77       25.60     14.98 o
   0   1   7    42342.73    41794.12    228.07 o
   1   1   7       18.41       21.11      3.47 o
  -1   2   7     1618.88     1720.70     15.07 o
   0   2   7      240.06      234.26      6.40 o
   1   2   7    12517.87    12673.95     73.10 o
   2   2   7     1794.14     1835.88     17.97 o
  -2   3   7    20824.19    20188.01    112.49 o
  -1   3   7      319.30      295.16      7.04 o
   0   3   7     2881.98     2538.74     20.06 o
   1   3   7      176.47      223.16      7.36 o
   2   3   7    45235.27    44872.28    238.32 o
   3   3   7      856.75      853.01     12.73 o
  -3   4   7     6597.79     6334.43     43.67 o
  -2   4   7      262.71      225.72      8.25 o
  -1   4   7     3105.55     3035.14     22.76 o
   0   4   7        4.59        7.17      3.92 o
   1   4   7    17754.97    18082.19     98.41 o
   2   4   7        3.14        8.26      4.37 o
   3   4   7    23468.01    22781.55    136.63 o
   4   4   7       67.56       53.88      5.79 o
  -4   5   7       19.98       26.49      5.43 o
  -3   5   7      212.02      258.70      9.27 o
  -2   5   7     7085.08     7614.33     49.58 o
  -1   5   7        0.68       20.02      4.22 o
   0   5   7    27201.69    26738.48    141.88 o
   1   5   7      753.41      719.02     11.02 o
   2   5   7      218.29      177.55      7.26 o
   3   5   7        3.57       19.11      6.36 o
   4   5   7     4474.65     4667.77     37.06 o
   5   5   7       18.77       44.34      6.99 o
  -5   6   7     6218.20     6284.69     49.92 o
  -4   6   7        2.44       -5.29      5.29 o
  -3   6   7       75.98       74.85      7.67 o
  -2   6   7        0.27        1.86      4.80 o
  -1   6   7    29745.27    29735.04    163.74 o
   0   6   7       30.09       20.20      5.05 o
   1   6   7     2280.74     2267.22     21.35 o
   2   6   7       26.60        4.56      4.44 o
   3   6   7       10.51       12.42      5.45 o
   4   6   7      764.94      771.54     15.56 o
   5   6   7    17687.15    17602.78    113.21 o
   6   6   7      344.46      341.27     13.18 o
  -6   7   7      139.22      154.54     11.64 o
  -5   7   7      386.82      284.11     12.97 o
  -4   7   7     5672.24     5644.96     46.55 o
  -3   7   7      931.37      898.22     16.93 o
  -2   7   7     2908.41     2917.04     29.26 o
  -1   7   7        5.38        9.99      6.26 o
   0   7   7     5766.58     5689.15     45.30 o
   1   7   7      411.85      363.29     11.51 o
   2   7   7      356.32      409.00     12.03 o
   3   7   7        6.38       -4.09      6.08 o
   4   7   7     7153.86     6977.08     52.04 o
   5   7   7      106.40      145.25      9.98 o
   6   7   7     1691.59     1760.22     25.00 o
   7   7   7        1.03       -7.12      7.12 o
  -7   8   7       10.14        6.71      8.42 o
  -6   8   7        0.21       -7.56      7.56 o
  -5   8   7     2937.48     2910.45     35.11 o
  -4   8   7        1.65       21.03      8.86 o
  -3   8   7     8125.86     7987.46     67.15 o
  -2   8   7       76.26       48.85      8.63 o
  -1   8   7      337.34      376.91     13.78 o
   0   8   7      159.21      141.99      9.71 o
   1   8   7     6419.50     6660.83     64.57 o
   2   8   7      106.02      119.20      9.67 o
   3   8   7     3936.15     3862.78     40.67 o
   4   8   7      156.90      119.23      9.72 o
   5   8   7      508.67      457.69     15.41 o
   6   8   7        0.33        6.40      7.71 o
   7   8   7      430.44      474.37     19.54 o
   8   8   7       32.84       53.55     11.59 o
  -8   9   7      802.24      859.08     25.47 o
  -7   9   7       88.38      102.88     12.82 o
  -6   9   7      141.79      158.51     12.01 o
  -5   9   7       29.93       21.97      8.92 o
  -4   9   7     2472.66     2491.37     34.98 o
  -3   9   7      180.56      146.07     12.66 o
  -2   9   7      519.81      497.25     23.58 o
  -1   9   7       33.74       27.04      8.37 o
   0   9   7      394.87      429.90     16.24 o
   1   9   7      199.41      261.39     14.95 o
   2   9   7     8795.25     8638.25     81.69 o
   3   9   7      245.35      207.39     12.80 o
   4   9   7      104.21       84.42      9.97 o
   5   9   7        0.10       -2.82      7.73 o
   6   9   7      270.26      248.52     17.75 o
   7   9   7       11.44       18.23     10.74 o
   8   9   7     1780.76     1926.58     37.69 o
   9   9   7       35.48       18.55     12.31 o
  -8  10   7       30.82        7.84     12.53 o
  -7  10   7     1436.79     1535.05     39.12 o
  -6  10   7       36.37       54.03     11.67 o
  -5  10   7      211.51      251.15     15.58 o
  -4  10   7       31.61       22.97      9.48 o
  -3  10   7      499.54      501.30     20.60 o
  -2  10   7       59.62       34.01     10.41 o
  -1  10   7     1485.25     1621.85     30.84 o
   0  10   7      395.71      323.58     16.82 o
   1  10   7     1225.35     1135.23     26.39 o
   2  10   7       36.93       53.80     10.99 o
   3  10   7      359.55      345.28     17.33 o
   4  10   7       10.83       12.68      9.94 o
   5  10   7      216.25      268.17     14.62 o
   6  10   7       17.62       30.80     11.54 o
   7  10   7     1225.49     1303.11     31.78 o
   8  10   7        7.94       -4.50     12.45 o
  -7  11   7       17.99      -13.28     13.28 o
  -6  11   7      851.64      999.88     29.58 o
  -5  11   7       20.03        6.33     11.16 o
  -4  11   7        7.78       -9.47      9.89 o
  -3  11   7       11.22       -4.20     10.04 o
  -2  11   7     2638.54     2627.91     54.39 o
  -1  11   7        0.06        6.49     12.02 o
   0  11   7     1237.29     1239.54     28.54 o
   1  11   7       17.73       -9.50      9.50 o
   2  11   7       27.67       -9.29      9.29 o
   3  11   7      115.57       80.21     14.82 o
   4  11   7      637.27      741.12     23.51 o
   5  11   7        0.03       21.13     12.21 o
   6  11   7      641.83      687.66     27.70 o
   7  11   7       76.99       65.13     13.56 o
  -5  12   7      233.53      224.27     18.18 o
  -4  12   7       34.91       10.01     11.29 o
  -3  12   7      170.74      157.17     14.72 o
  -2  12   7        6.68        5.20     12.22 o
  -1  12   7     1104.27     1134.22     31.62 o
   0  12   7        1.68        0.30     11.88 o
   1  12   7        2.38       -6.48     10.14 o
   2  12   7        4.11        4.61     10.41 o
   3  12   7      434.41      393.87     20.35 o
   4  12   7        0.09        7.46     12.02 o
   5  12   7      955.27     1015.06     33.84 o
  -3  13   7        1.77      -12.70     12.70 o
  -2  13   7       35.20       -0.36     12.70 o
  -1  13   7       10.59        3.64     12.80 o
   0  13   7      146.16      162.03     17.11 o
   1  13   7        0.05      -11.19     12.16 o
   2  13   7      280.85      342.29     19.82 o
   3  13   7        4.56        2.10     12.38 o
   0   0   8    64265.92    66831.33   1019.24 o
   0   1   8        0.43       -3.40      3.40 o
   1   1   8    15492.26    15574.71     85.47 o
  -1   2   8     6635.83     6199.99     38.78 o
   0   2   8      690.22      622.86      9.15 o
   1   2   8     7780.58     7320.39     46.52 o
   2   2   8    21541.61    21751.65    120.74 o
  -2   3   8     3541.78     3641.28     27.74 o
  -1   3   8      212.51      333.03      8.08 o
   0   3   8     1292.81     1471.62     14.20 o
   1   3   8     3949.47     4347.54     31.49 o
   2   3   8       13.52       16.62      4.35 o
   3   3   8    34170.64    33754.10    197.45 o
  -3   4   8       87.99      116.58      8.03 o
  -2   4   8     5783.92     5921.69     41.88 o
  -1   4   8     3111.72     2993.04     24.39 o
   0   4   8     1860.06     2010.06     18.43 o
   1   4   8     3890.72     3678.24     30.23 o
   2   4   8    23020.11    23707.39    127.65 o
   3   4   8     1070.71     1007.31     15.25 o
   4   4   8     1382.90     1300.59     17.33 o
  -4   5   8       17.56       10.75      5.59 o
  -3   5   8      231.20      291.61      9.33 o
  -2   5   8      811.39      736.53     13.99 o
  -1   5   8    23556.25    24190.66    135.18 o
   0   5   8      329.10      320.51      9.47 o
   1   5   8     6349.79     6124.45     43.51 o
   2   5   8      755.76      748.82     13.25 o
   3   5   8      397.08      385.43     10.45 o
   4   5   8     2138.41     2240.93     23.75 o
   5   5   8     3668.11     3582.71     32.44 o
  -5   6   8     2112.70     2278.70     26.76 o
  -4   6   8      153.72      191.87      9.23 o
  -3   6   8      822.99      846.17     14.76 o
  -2   6   8     2910.86     2944.58     27.57 o
  -1   6   8      277.03      325.58     11.07 o
   0   6   8    11306.00    10412.25     77.91 o
   1   6   8      806.67      857.12     13.60 o
   2   6   8      241.14      201.73      8.73 o
   3   6   8        1.07       -5.53      5.53 o
   4   6   8     5225.09     4964.48     42.27 o
   5   6   8       38.43       33.44      7.80 o
   6   6   8     6765.29     6632.00     55.95 o
  -6   7   8       34.17       49.81      8.78 o
  -5   7   8     2263.38     2158.18     26.61 o
  -4   7   8      353.25      358.58     12.73 o
  -3   7   8     2242.61     2311.99     28.02 o
  -2   7   8     2245.68     2372.23     29.97 o
  -1   7   8     4898.50     4778.21     41.31 o
   0   7   8      901.86     1002.33     18.07 o
   1   7   8     1187.66     1059.98     19.78 o
   2   7   8      322.35      240.87     10.71 o
   3   7   8     2451.26     2719.08     29.09 o
   4   7   8      746.70      902.88     17.80 o
   5   7   8     3145.33     2931.20     31.68 o
   6   7   8      304.92      364.25     14.17 o
   7   7   8       93.67      126.06     10.10 o
  -7   8   8       91.50       77.04     10.48 o
  -6   8   8       16.06       12.10      8.66 o
  -5   8   8        1.36       14.95      8.46 o
  -4   8   8     4509.52     4328.59     48.05 o
  -3   8   8        2.92       48.69      9.96 o
  -2   8   8     1136.16     1152.43     23.10 o
  -1   8   8        9.21        0.53      7.54 o
   0   8   8      386.75      365.14     17.06 o
   1   8   8      159.14      136.84     10.16 o
   2   8   8     5432.26     5436.17     54.76 o
   3   8   8     1276.67     1328.49     23.20 o
   4   8   8     2380.59     2273.41     30.57 o
   5   8   8       99.55      110.25      9.83 o
   6   8   8      211.87      207.93     12.59 o
   7   8   8       99.88      110.83     11.47 o
   8   8   8      412.17      441.99     20.98 o
  -8   9   8      152.28      220.81     16.02 o
  -7   9   8      223.77      260.91     16.23 o
  -6   9   8       78.39       74.43     11.75 o
  -5   9   8      792.19      796.44     21.40 o
  -4   9   8       13.84        9.62      9.85 o
  -3   9   8     2336.11     2154.37     42.49 o
  -2   9   8      475.33      556.76     19.48 o
  -1   9   8       19.05       38.82      9.53 o
   0   9   8      157.77      209.55     13.66 o
   1   9   8     2838.54     2617.89     38.47 o
   2   9   8      103.23       99.25     11.88 o
   3   9   8     1689.15     1612.39     30.14 o
   4   9   8       67.81       50.44     10.49 o
   5   9   8       53.22       31.87      9.24 o
   6   9   8        2.17        2.65      9.52 o
   7   9   8     1160.71     1201.23     28.12 o
   8   9   8       87.01       85.60     14.45 o
   9   9   8      403.92      404.39     21.80 o
  -8  10   8      376.26      365.37     23.02 o
  -7  10   8       65.52       92.62     16.11 o
  -6  10   8      435.46      434.11     21.55 o
  -5  10   8      254.51      253.07     16.10 o
  -4  10   8      362.24      310.15     18.60 o
  -3  10   8      180.58      184.81     14.20 o
  -2  10   8      737.41      709.66     22.44 o
  -1  10   8        5.13       -9.49     10.53 o
   0  10   8     1001.04     1134.50     26.92 o
   1  10   8      335.34      379.82     18.17 o
   2  10   8      972.93      812.01     23.66 o
   3  10   8      907.11     1003.12     30.88 o
   4  10   8       82.97      102.25     12.60 o
   5  10   8       44.42       37.46     11.07 o
   6  10   8      526.61      524.50     23.91 o
   7  10   8      107.76      148.73     14.53 o
   8  10   8      475.82      454.59     24.22 o
  -7  11   8      516.90      500.47     25.90 o
  -6  11   8       65.67       81.03     14.31 o
  -5  11   8       56.60       59.92     13.61 o
  -4  11   8      111.05       93.72     13.24 o
  -3  11   8       94.12       63.52     12.34 o
  -2  11   8        9.29       19.55     13.06 o
  -1  11   8     1350.65     1382.77     33.72 o
   0  11   8       44.69       47.79     12.97 o
   1  11   8      190.69      140.01     14.53 o
   2  11   8       29.93       22.25     11.02 o
   3  11   8      142.68      120.73     13.44 o
   4  11   8       12.96        2.48     11.02 o
   5  11   8      699.42      762.89     26.71 o
   6  11   8      113.27      135.89     16.77 o
   7  11   8      320.78      290.02     19.24 o
  -5  12   8      139.86      212.31     18.32 o
  -4  12   8       60.85       82.31     13.55 o
  -3  12   8       62.02       66.69     14.23 o
  -2  12   8      668.53      685.16     26.60 o
  -1  12   8       13.37       22.02     14.38 o
   0  12   8      410.88      390.26     21.74 o
   1  12   8       83.65      101.30     14.92 o
   2  12   8        9.15        9.24     11.52 o
   3  12   8       47.55       66.37     13.18 o
   4  12   8      723.71      769.55     26.32 o
   5  12   8       10.26       26.15     13.35 o
  -1  13   8      119.46      105.49     16.38 o
   0  13   8       44.44       55.25     14.63 o
   1  13   8       63.92       86.65     15.63 o
   0   1   9      890.81     1070.80     13.01 o
   1   1   9    16006.92    15274.01     84.90 o
  -1   2   9      222.40      213.36      7.05 o
   0   2   9     2391.84     2670.69     21.41 o
   1   2   9      409.95      409.27      9.28 o
   2   2   9     4214.86     3903.93     29.50 o
  -2   3   9      526.77      598.56     12.23 o
  -1   3   9      347.13      385.18      9.74 o
   0   3   9     1502.47     1541.38     16.56 o
   1   3   9      420.23      509.27     10.56 o
   2   3   9      137.65      152.78     12.42 o
   3   3   9      213.98      259.70     10.57 o
  -3   4   9      285.57      301.57     11.07 o
  -2   4   9     9223.11     8927.49     59.88 o
  -1   4   9      313.24      311.03      9.88 o
   0   4   9     2125.96     2180.49     20.88 o
   1   4   9       62.90       74.62      5.65 o
   2   4   9      681.98      583.93     12.69 o
   3   4   9     2024.32     2015.40     22.18 o
   4   4   9     4724.93     4584.03     37.41 o
  -4   5   9        1.16       -5.60      5.60 o
  -3   5   9      210.02      190.76      8.69 o
  -2   5   9      490.26      436.05     11.71 o
  -1   5   9     1079.96      975.26     15.51 o
   0   5   9        3.16       -0.01      5.39 o
   1   5   9     6584.46     6253.95     47.49 o
   2   5   9      801.57      789.52     13.61 o
   3   5   9     1626.40     1722.41     24.03 o
   4   5   9      233.89      225.92      9.99 o
   5   5   9      119.82       69.65      7.68 o
  -5   6   9       93.32      115.98      8.59 o
  -4   6   9      523.21      510.81     13.41 o
  -3   6   9      305.01      357.99     12.29 o
  -2   6   9     1999.85     2168.38     25.16 o
  -1   6   9      847.00      890.87     16.51 o
   0   6   9      187.45      272.42     12.29 o
   1   6   9      299.78      332.79     15.89 o
   2   6   9       20.64        3.32      5.64 o
   3   6   9      382.73      382.99     12.33 o
   4   6   9      302.30      305.51     11.83 o
   5   6   9        1.07       13.98      7.10 o
   6   6   9     1179.71     1218.36     21.52 o
  -6   7   9      126.46      150.09     10.81 o
  -5   7   9     1162.56     1100.96     19.09 o
  -4   7   9      241.67      199.07     11.74 o
  -3   7   9     1552.06     1676.95     26.40 o
  -2   7   9       17.46       34.22      8.18 o
  -1   7   9      178.28      127.39      9.73 o
   0   7   9      354.12      343.07     14.16 o
   1   7   9     4102.49     4124.59     42.07 o
   2   7   9        2.64       -4.06      6.69 o
   3   7   9     1904.68     2073.20     25.49 o
   4   7   9      116.81      128.16      9.07 o
   5   7   9       13.06       24.76      7.60 o
   6   7   9      561.71      504.52     15.72 o
   7   7   9      319.12      337.88     14.97 o
  -7   8   9       12.79       11.31      9.18 o
  -6   8   9      100.16      120.88     12.15 o
  -5   8   9      398.21      371.60     15.83 o
  -4   8   9      202.78      217.52     13.83 o
  -3   8   9       18.16        1.89      9.18 o
  -2   8   9      441.27      349.15     15.48 o
  -1   8   9       11.97       -4.38      8.25 o
   0   8   9      753.71      720.00     25.59 o
   1   8   9        8.96        6.19      7.91 o
   2   8   9        0.84       20.94      8.39 o
   3   8   9       27.23       42.35      9.72 o
   4   8   9     1482.46     1380.03     26.00 o
   5   8   9      437.24      445.49     15.80 o
   6   8   9     1424.82     1398.51     26.86 o
   7   8   9       11.16        8.19      9.61 o
   8   8   9       51.31       49.03     12.19 o
  -8   9   9        6.60       19.82     12.48 o
  -7   9   9        8.41        6.71     10.75 o
  -6   9   9        0.25       -3.42      9.64 o
  -5   9   9      720.40      798.07     23.71 o
  -4   9   9      207.94      161.81     12.80 o
  -3   9   9      605.54      628.03     21.67 o
  -2   9   9        1.23       -0.22      9.52 o
  -1   9   9        3.56       -8.13      9.95 o
   0   9   9      233.86      220.62     15.33 o
   1   9   9      189.53      284.57     20.16 o
   2   9   9      377.51      326.11     18.37 o
   3   9   9       18.02       50.22     11.14 o
   4   9   9        3.64       -7.78      9.36 o
   5   9   9      222.65      218.70     14.49 o
   6   9   9        2.27       -9.10      9.10 o
   7   9   9       21.77       36.04     11.15 o
   8   9   9        1.19       15.25     12.86 o
   9   9   9       83.88       87.60     16.25 o
  -8  10   9      122.65      144.94     37.93 o
  -7  10   9       11.20        6.57     14.37 o
  -6  10   9       40.59       43.56     12.42 o
  -5  10   9        2.77       -2.59     10.94 o
  -4  10   9        8.92        2.13     10.17 o
  -3  10   9      280.87      250.84     16.36 o
  -2  10   9      433.74      436.91     21.89 o
  -1  10   9        0.28        8.55     12.02 o
   0  10   9      971.28      992.63     28.17 o
   1  10   9      122.83      124.26     14.08 o
   2  10   9        0.13        4.70     10.39 o
   3  10   9      163.16      124.45     13.18 o
   4  10   9      279.74      276.38     16.86 o
   5  10   9        0.30       -6.73     10.74 o
   6  10   9      175.80      248.04     19.36 o
   7  10   9       27.68       41.80     13.53 o
   8  10   9        0.02       10.28     18.94 o
  -6  11   9        0.22       12.90     13.31 o
  -5  11   9        4.80      -11.73     11.73 o
  -4  11   9        3.17       -2.00     10.90 o
  -3  11   9       17.83        7.72     12.26 o
  -2  11   9       40.03       26.25     12.89 o
  -1  11   9       29.79       41.58     13.44 o
   0  11   9        9.19       -5.81     12.20 o
   1  11   9        9.23       -2.97     11.34 o
   2  11   9       91.47      111.01     16.71 o
   3  11   9      251.38      228.71     16.26 o
   4  11   9        6.85       22.09     11.81 o
   5  11   9      157.23      157.96     16.60 o
   6  11   9       40.37       39.70     14.12 o
  -4  12   9       36.48       11.11     13.22 o
  -3  12   9        7.90        8.83     12.97 o
  -2  12   9       73.58      111.65     16.06 o
  -1  12   9       11.36       11.74     12.92 o
   0  12   9      105.25      171.80     17.19 o
   1  12   9        0.85       -1.57     11.83 o
   2  12   9        0.11      -11.36     11.36 o
   3  12   9        0.41       -7.40     11.04 o
   4  12   9       54.09       73.76     13.84 o
   0   0  10    19417.34    18058.19    198.81 o
   0   1  10      127.21      138.44      6.30 o
   1   1  10     5165.48     4793.69     33.36 o
  -1   2  10     1242.78     1325.14     14.32 o
   0   2  10       90.78      101.71      5.40 o
   1   2  10     9566.64    10261.41     63.68 o
   2   2  10     4569.07     4374.08     35.05 o
  -2   3  10     1094.26     1275.21     18.36 o
  -1   3  10       19.68       20.20      4.97 o
   0   3  10       79.78      107.71      6.23 o
   1   3  10      244.18      312.19      9.68 o
   2   3  10       51.11       55.61      6.50 o
   3   3  10    13044.70    12335.61     79.24 o
  -3   4  10      278.18      273.92     10.58 o
  -2   4  10     1753.79     1709.86     20.39 o
  -1   4  10      914.12      845.24     16.08 o
   0   4  10     1040.02     1091.65     16.35 o
   1   4  10     5188.44     5330.90     42.74 o
   2   4  10     5784.75     5557.64     42.85 o
   3   4  10      753.32      719.41     14.58 o
   4   4  10      386.49      322.64     11.38 o
  -4   5  10      209.57      185.24      9.10 o
  -3   5  10      157.60      160.37      8.94 o
  -2   5  10     1645.38     1459.39     20.77 o
  -1   5  10     7627.41     7875.19     58.59 o
   0   5  10      331.57      439.03     12.06 o
   1   5  10     1192.58     1028.44     17.33 o
   2   5  10       75.73       25.72      6.26 o
   3   5  10      255.04      230.16     10.19 o
   4   5  10     1896.99     1841.80     22.71 o
   5   5  10     1308.85     1356.23     20.51 o
  -5   6  10      254.21      244.65     11.05 o
  -4   6  10       90.22       99.66      9.49 o
  -3   6  10      245.32      250.68     11.27 o
  -2   6  10      773.92      823.76     16.48 o
  -1   6  10      205.59      262.10     11.52 o
   0   6  10     6067.96     5774.69     51.50 o
   1   6  10        0.31        5.73      6.62 o
   2   6  10      201.60      202.96     10.68 o
   3   6  10      233.40      252.20     11.39 o
   4   6  10     2260.14     2476.22     28.52 o
   5   6  10       68.09       95.27      9.02 o
   6   6  10     1616.64     1633.36     25.17 o
  -6   7  10       29.16       22.69      8.74 o
  -5   7  10      547.06      625.85     18.62 o
  -4   7  10      149.30      150.12     11.39 o
  -3   7  10     1418.19     1522.76     25.31 o
  -2   7  10      554.38      522.17     16.61 o
  -1   7  10      407.80      366.55     15.87 o
   0   7  10      532.21      612.49     19.43 o
   1   7  10      347.48      368.20     14.54 o
   2   7  10      181.35      175.35     10.22 o
   3   7  10      969.61     1040.23     19.75 o
   4   7  10     1702.44     1744.03     25.69 o
   5   7  10     1064.73     1146.82     20.70 o
   6   7  10        6.25       17.46      7.97 o
   7   7  10       36.15       31.58      9.02 o
  -7   8  10       44.18       31.31     10.74 o
  -6   8  10       60.45       77.09     11.84 o
  -5   8  10       57.97       45.65     10.35 o
  -4   8  10     2436.80     2679.57     38.01 o
  -3   8  10       89.60       78.31     11.14 o
  -2   8  10      139.75      106.73     10.92 o
  -1   8  10        3.74       -9.55      9.58 o
   0   8  10        0.11       -2.54      7.72 o
   1   8  10      245.27      176.09     12.26 o
   2   8  10     2024.65     2263.93     40.25 o
   3   8  10      245.65      199.36     12.51 o
   4   8  10      141.57      106.50     11.16 o
   5   8  10       64.21       60.83      9.90 o
   6   8  10       60.97       70.54     10.65 o
   7   8  10      216.46      207.63     13.96 o
   8   8  10      291.18      377.45     20.80 o
  -8   9  10      121.59       95.62     18.72 o
  -7   9  10      172.24      178.97     14.45 o
  -6   9  10      123.34      127.15     13.67 o
  -5   9  10       86.00       86.12     12.51 o
  -4   9  10        0.36       10.99     10.04 o
  -3   9  10     1080.82     1074.87     37.83 o
  -2   9  10        3.18       13.21     11.30 o
  -1   9  10        1.16       -5.24     10.22 o
   0   9  10        1.63       12.22     10.73 o
   1   9  10     1464.56     1521.35     39.78 o
   2   9  10      142.12      132.23     13.13 o
   3   9  10      446.12      420.06     18.64 o
   4   9  10       11.24       31.02     10.66 o
   5   9  10       28.77       36.02     10.81 o
   6   9  10       99.12      110.00     13.94 o
   7   9  10      475.17      637.74     31.34 o
   8   9  10       84.25       88.61     15.66 o
  -7  10  10       10.50       19.06     15.10 o
  -6  10  10      227.68      273.95     19.29 o
  -5  10  10      126.52       99.86     14.25 o
  -4  10  10        5.84       -1.07     10.71 o
  -3  10  10      197.68      138.48     15.66 o
  -2  10  10      491.11      624.08     25.15 o
  -1  10  10        1.44       15.61     12.04 o
   0  10  10      407.76      410.81     21.49 o
   1  10  10      247.87      236.12     17.08 o
   2  10  10      396.82      359.80     20.06 o
   3  10  10      234.63      300.17     17.21 o
   4  10  10       31.76       18.03     11.26 o
   5  10  10        2.15      -10.75     10.75 o
   6  10  10      263.13      361.75     22.15 o
   7  10  10       61.80       56.03     13.65 o
  -5  11  10       20.92       19.12     13.07 o
  -4  11  10        2.35      -11.89     11.89 o
  -3  11  10        2.04      -12.18     12.18 o
  -2  11  10       19.27       32.99     13.46 o
  -1  11  10      714.78      912.35     29.63 o
   0  11  10       70.29       50.45     13.65 o
   1  11  10        2.62        4.76     11.78 o
   2  11  10       43.89       24.65     12.28 o
   3  11  10       35.53       48.23     13.14 o
   4  11  10       12.80       14.45     11.86 o
   5  11  10      344.94      426.04     23.10 o
  -3  12  10        2.77       -7.99     13.14 o
  -2  12  10       45.56       68.53     15.37 o
  -1  12  10        0.75       -0.50     13.30 o
   0  12  10       87.64       81.39     15.28 o
   1  12  10       32.45       43.65     13.78 o
   2  12  10        0.83       -7.62     11.99 o
   3  12  10        2.80       -3.01     12.62 o
   0   1  11    15063.77    14779.91     84.17 o
   1   1  11      502.62      414.07     10.66 o
  -1   2  11     2348.20     2297.73     23.29 o
   0   2  11      545.27      510.41     12.23 o
   1   2  11     3903.91     3835.70     31.55 o
   2   2  11        3.60        0.29      5.57 o
  -2   3  11     7984.33     7540.85     56.56 o
  -1   3  11       30.77       22.22      6.19 o
   0   3  11       32.86        3.02      5.35 o
   1   3  11      125.79      139.94      7.78 o
   2   3  11    14963.85    14891.56     93.37 o
   3   3  11       11.97        7.45      6.48 o
  -3   4  11     3698.73     3220.79     32.47 o
  -2   4  11      174.94      149.54      8.63 o
  -1   4  11     2353.06     2482.55     27.11 o
   0   4  11      139.68      174.57      9.68 o
   1   4  11     6134.90     6136.89     48.53 o
   2   4  11      444.57      400.76     14.21 o
   3   4  11    10310.40     9674.60     66.71 o
   4   4  11      499.72      431.81     13.14 o
  -4   5  11       18.17        5.69      6.82 o
  -3   5  11       19.59        4.33      6.82 o
  -2   5  11     3584.74     3755.66     36.15 o
  -1   5  11       25.12       21.24      7.17 o
   0   5  11     9093.29     9179.63     85.47 o
   1   5  11        0.62       -6.66      6.82 o
   2   5  11      424.60      329.68     12.36 o
   3   5  11      413.10      391.62     13.28 o
   4   5  11     1365.41     1484.56     20.07 o
   5   5  11        0.13        1.98      6.73 o
  -5   6  11     2526.90     2468.27     31.44 o
  -4   6  11       95.31      118.73      9.50 o
  -3   6  11       80.18      127.70      9.09 o
  -2   6  11       24.80       23.65      7.45 o
  -1   6  11    10183.72    10194.76     88.83 o
   0   6  11        0.55       -7.97      7.97 o
   1   6  11     1096.65      980.13     21.76 o
   2   6  11      106.23       69.75      8.26 o
   3   6  11      554.53      635.71     16.19 o
   4   6  11      676.10      694.80     17.23 o
   5   6  11     5665.14     5632.56     49.20 o
   6   6  11       86.53       82.89      9.78 o
  -6   7  11      189.70      167.49     13.51 o
  -5   7  11        3.49       19.85      9.39 o
  -4   7  11     2083.75     2280.33     32.21 o
  -3   7  11      137.24      132.71     10.84 o
  -2   7  11     1585.64     1600.69     30.80 o
  -1   7  11       75.34       81.69     11.05 o
   0   7  11     2844.89     2600.45     35.72 o
   1   7  11       34.90       24.05      9.16 o
   2   7  11      436.25      474.64     16.61 o
   3   7  11      112.73      139.48     10.11 o
   4   7  11     3026.07     3120.29     42.16 o
   5   7  11       64.81       73.09      9.62 o
   6   7  11     1198.61     1101.88     21.86 o
   7   7  11       44.41       37.13     10.31 o
  -7   8  11       12.80      -10.17     10.60 o
  -6   8  11       35.31       25.87     10.94 o
  -5   8  11     1380.42     1390.91     29.75 o
  -4   8  11        4.30       10.29     10.19 o
  -3   8  11     3274.85     3192.56     41.94 o
  -2   8  11        3.26       -9.01      9.01 o
  -1   8  11        5.11        2.03      9.67 o
   0   8  11        6.90        5.76      8.88 o
   1   8  11     2374.90     2513.59     36.72 o
   2   8  11       32.38       37.29      9.95 o
   3   8  11     1401.27     1450.38     25.81 o
   4   8  11       30.00       -5.95      8.98 o
   5   8  11      293.06      230.03     14.08 o
   6   8  11       20.83       31.32     10.84 o
   7   8  11      319.90      346.75     20.92 o
   8   8  11       41.33       52.09     13.68 o
  -8   9  11      338.02      404.66     23.32 o
  -7   9  11       77.09       93.20     14.05 o
  -6   9  11       85.57       88.79     13.34 o
  -5   9  11       37.58       60.34     15.66 o
  -4   9  11     1343.16     1256.76     27.34 o
  -3   9  11        5.19        3.86     11.20 o
  -2   9  11      338.51      334.16     21.46 o
  -1   9  11       12.67      -12.22     12.22 o
   0   9  11      367.17      449.66     21.60 o
   1   9  11      170.57      192.65     15.71 o
   2   9  11     3202.09     3085.03     48.31 o
   3   9  11       72.25      103.17     13.88 o
   4   9  11      143.70      118.62     12.78 o
   5   9  11        6.67       -0.99     11.09 o
   6   9  11      138.78      138.38     15.07 o
   7   9  11       19.46       19.14     13.90 o
   8   9  11      539.60      653.46     31.20 o
  -6  10  11        3.61       12.57     13.13 o
  -5  10  11      104.03      106.79     15.30 o
  -4  10  11        5.43       -4.04     11.92 o
  -3  10  11      268.82      261.08     18.61 o
  -2  10  11        0.60        4.14     15.28 o
  -1  10  11      754.32      830.18     27.54 o
   0  10  11        0.05       22.00     12.53 o
   1  10  11      715.54      731.48     26.35 o
   2  10  11        0.25       -5.48     11.22 o
   3  10  11      255.88      241.24     23.73 o
   4  10  11        0.18        1.89     11.68 o
   5  10  11      142.19      189.15     16.37 o
   6  10  11       33.33       48.06     14.46 o
  -5  11  11       17.24       19.52     33.65 o
  -4  11  11       12.67       -4.74     12.39 o
  -3  11  11        0.42        6.12     12.38 o
  -2  11  11      923.10     1027.78     31.80 o
  -1  11  11       10.06       26.02     13.55 o
   0  11  11      434.48      422.65     23.10 o
   1  11  11        1.07      -12.02     12.20 o
   2  11  11       91.92       62.75     13.84 o
   3  11  11        6.62       -6.50     12.31 o
   4  11  11      293.75      370.82     21.78 o
   5  11  11        3.53       29.00     27.28 o
  -1  12  11      515.27      527.20     26.22 o
   0  12  11       25.16       41.85     14.85 o
   1  12  11        7.78       17.91     13.57 o
   0   0  12    10109.46    10592.55    152.72 o
   0   1  12        3.80       12.12      5.78 o
   1   1  12     3147.65     3233.06     29.54 o
  -1   2  12     1373.38     1265.12     19.18 o
   0   2  12     1202.17     1110.25     18.93 o
   1   2  12     2462.89     2306.97     24.57 o
   2   2  12     3250.37     3480.99     33.61 o
  -2   3  12      639.26      770.91     15.74 o
  -1   3  12        2.86       -3.74      6.11 o
   0   3  12       50.31       51.48      7.69 o
   1   3  12     2024.40     2145.84     26.26 o
   2   3  12       11.35       11.16      6.57 o
   3   3  12     6067.47     6065.72     49.80 o
  -3   4  12       58.41       55.66      8.01 o
  -2   4  12     1712.79     1660.10     23.18 o
  -1   4  12     1335.15     1195.61     20.91 o
   0   4  12      724.74      788.52     17.36 o
   1   4  12     1872.89     1787.19     24.53 o
   2   4  12     4713.20     4938.33     42.85 o
   3   4  12      349.70      421.92     13.59 o
   4   4  12      622.72      566.11     14.66 o
  -4   5  12       15.35       -5.98      6.72 o
  -3   5  12      587.56      580.85     15.44 o
  -2   5  12      366.88      325.08     13.20 o
  -1   5  12     3379.69     3618.85     45.29 o
   0   5  12      262.20      271.43     13.15 o
   1   5  12     2496.06     2400.19     34.69 o
   2   5  12      271.40      202.74     10.98 o
   3   5  12       57.11       46.61      7.52 o
   4   5  12      912.92      836.23     18.40 o
   5   5  12     1366.36     1386.07     22.55 o
  -5   6  12      599.34      685.60     18.47 o
  -4   6  12       71.65       74.55      9.21 o
  -3   6  12      395.33      429.13     14.28 o
  -2   6  12      860.63      885.29     19.54 o
  -1   6  12       83.42      103.90      9.76 o
   0   6  12     1834.75     1740.92     32.18 o
   1   6  12      144.91      158.22     10.75 o
   2   6  12        3.79       -7.19      7.19 o
   3   6  12        5.38       -7.00      7.00 o
   4   6  12     1189.72     1130.81     21.19 o
   5   6  12        0.20       23.04      9.18 o
   6   6  12     1442.99     1437.45     27.52 o
  -6   7  12       12.70       18.11     10.89 o
  -5   7  12      644.32      612.03     19.06 o
  -4   7  12      179.87      213.11     15.66 o
  -3   7  12      479.70      536.23     19.21 o
  -2   7  12     1036.38     1018.75     23.80 o
  -1   7  12     1619.35     1417.87     28.41 o
   0   7  12      617.84      700.63     20.19 o
   1   7  12      513.52      463.06     17.51 o
   2   7  12       46.05       15.59      8.92 o
   3   7  12      524.96      595.51     17.88 o
   4   7  12      406.58      428.46     15.40 o
   5   7  12      473.37      475.82     17.52 o
   6   7  12      112.37      160.21     13.11 o
   7   7  12       37.69       26.57     11.69 o
  -7   8  12       10.45        9.91     11.16 o
  -6   8  12       70.06       70.33     12.44 o
  -5   8  12        0.94       23.64     11.12 o
  -4   8  12      771.18      780.56     22.74 o
  -3   8  12        8.25        0.46     10.37 o
  -2   8  12      498.95      479.24     20.15 o
  -1   8  12        6.63       -7.95      9.38 o
   0   8  12      283.95      255.81     14.53 o
   1   8  12      139.48      122.39     12.19 o
   2   8  12     1070.38     1092.27     25.15 o
   3   8  12      430.84      458.80     18.50 o
   4   8  12     1016.12      933.98     25.60 o
   5   8  12       52.68       69.34     11.05 o
   6   8  12       86.16       96.14     14.18 o
   7   8  12       66.46       59.52     16.27 o
   8   8  12      120.45      106.63     17.88 o
  -7   9  12       37.12       41.67     13.20 o
  -6   9  12       49.16       64.47     12.87 o
  -5   9  12      347.94      330.51     18.70 o
  -4   9  12        2.32        7.24     11.32 o
  -3   9  12      358.61      315.23     21.45 o
  -2   9  12      163.83      191.10     16.61 o
  -1   9  12       41.07       16.24     12.10 o
   0   9  12       74.53      106.77     13.41 o
   1   9  12      699.82      742.27     24.11 o
   2   9  12       17.45       12.18     13.77 o
   3   9  12      333.14      292.14     17.29 o
   4   9  12       18.42       12.94     10.86 o
   5   9  12       60.10       26.82     11.83 o
   6   9  12        5.06      -11.25     12.76 o
   7   9  12      199.89      180.85     18.74 o
  -5  10  12       86.53       69.99     16.39 o
  -4  10  12      167.05      122.45     16.25 o
  -3  10  12       85.42      112.61     15.82 o
  -2  10  12      245.28      231.31     18.39 o
  -1  10  12        0.04        1.84     12.55 o
   0  10  12      142.87      184.73     16.79 o
   1  10  12      145.73      177.15     16.63 o
   2  10  12      334.10      292.60     19.74 o
   3  10  12      228.95      224.97     19.04 o
   4  10  12       38.28       10.83     12.40 o
   5  10  12        4.37        4.37     12.95 o
  -3  11  12       69.80       57.96     14.83 o
  -2  11  12        2.86        5.95     13.49 o
  -1  11  12      288.63      297.82     30.52 o
   0  11  12       16.36        6.08     13.25 o
   1  11  12       84.38       55.12     14.76 o
   2  11  12        9.62        3.52     12.59 o
   3  11  12       55.93       42.32     13.69 o
   0   1  13      191.28      114.58      8.60 o
   1   1  13     2263.59     2408.54     36.48 o
  -1   2  13      490.88      480.33     13.64 o
   0   2  13       11.13       31.00      7.39 o
   1   2  13       12.12       12.62      8.59 o
   2   2  13      954.51      895.00     17.70 o
  -2   3  13      130.66       97.12      8.79 o
  -1   3  13       48.77       62.93      8.64 o
   0   3  13      358.91      307.94     12.61 o
   1   3  13       23.59       36.57      8.09 o
   2   3  13     1088.62     1000.90     20.58 o
   3   3  13      115.81      114.50      9.68 o
  -3   4  13        0.72       -1.70      6.71 o
  -2   4  13     1869.45     1915.38     25.46 o
  -1   4  13       11.95        2.99      7.64 o
   0   4  13      374.62      475.07     17.32 o
   1   4  13       52.42       27.47      7.78 o
   2   4  13       17.02       23.22      8.37 o
   3   4  13      122.56      129.98      9.93 o
   4   4  13      547.64      588.01     17.05 o
  -4   5  13        0.23        0.68      7.48 o
  -3   5  13       21.60       14.38      7.19 o
  -2   5  13       23.56       35.97      8.47 o
  -1   5  13      142.14      118.29     10.07 o
   0   5  13      202.94      203.70     11.35 o
   1   5  13     1115.68     1021.36     20.02 o
   2   5  13      164.74      167.01     10.37 o
   3   5  13      195.14      263.89     19.04 o
   4   5  13       30.47       34.50      8.69 o
   5   5  13       15.21       -2.54      8.49 o
  -5   6  13      105.94       82.51     11.94 o
  -4   6  13       38.72       57.44      9.32 o
  -3   6  13       80.29       59.49      9.29 o
  -2   6  13      261.81      353.59     14.97 o
  -1   6  13        3.64       16.76      8.30 o
   0   6  13       45.46       61.61      9.58 o
   1   6  13       12.34        0.74      8.07 o
   2   6  13        4.10       -6.02      7.46 o
   3   6  13      274.59      231.73     12.67 o
   4   6  13      173.86      132.45     11.41 o
   5   6  13      228.84      318.45     15.56 o
   6   6  13      273.34      301.78     15.22 o
  -6   7  13       12.40       29.77     10.63 o
  -5   7  13      304.42      284.10     15.88 o
  -4   7  13       18.97       33.98     10.75 o
  -3   7  13      437.27      444.79     20.82 o
  -2   7  13       30.61       20.03      9.70 o
  -1   7  13       10.61       14.25      9.61 o
   0   7  13       38.18       26.27     10.58 o
   1   7  13      572.40      570.67     19.20 o
   2   7  13       50.35       40.00      9.94 o
   3   7  13      218.21      273.83     14.20 o
   4   7  13        5.87       20.75     10.06 o
   5   7  13        0.29        9.99      9.41 o
   6   7  13       74.03       64.31     11.60 o
   7   7  13       69.79       56.19     13.26 o
  -7   8  13        0.77      -11.53     11.53 o
  -6   8  13        5.42        3.80     11.14 o
  -5   8  13       31.70       19.79     12.78 o
  -4   8  13       37.76       49.23     11.61 o
  -3   8  13       34.54       51.97     12.65 o
  -2   8  13      104.37       61.90     12.49 o
  -1   8  13        0.72       -5.97      9.94 o
   0   8  13      102.21       78.08     11.49 o
   1   8  13        8.60       38.29     10.55 o
   2   8  13       17.11       64.55     11.48 o
   3   8  13      208.48      178.74     13.45 o
   4   8  13      315.58      245.02     14.75 o
   5   8  13       53.73       36.69     12.28 o
   6   8  13      193.60      205.54     16.73 o
   7   8  13        2.96        7.85     14.35 o
  -6   9  13        0.53      -11.91     11.91 o
  -5   9  13      115.74      117.65     15.85 o
  -4   9  13        0.02       14.72     12.02 o
  -3   9  13      121.98      146.95     15.24 o
  -2   9  13       16.58        9.29     11.70 o
  -1   9  13        2.70      -10.41     10.42 o
   0   9  13       23.29       24.32     12.36 o
   1   9  13       12.45       26.46     12.75 o
   2   9  13       10.48       46.88     12.68 o
   3   9  13        0.20      -11.20     11.20 o
   4   9  13       13.26       26.24     12.07 o
   5   9  13       15.57        3.99     12.58 o
   6   9  13        9.52       25.51     15.33 o
  -4  10  13        2.43       -8.47     12.67 o
  -3  10  13       16.56       21.35     13.55 o
  -2  10  13       97.07       87.15     15.38 o
  -1  10  13        8.40       35.49     13.77 o
   0  10  13      169.30      176.89     17.20 o
   1  10  13        2.20       13.32     12.55 o
   2  10  13        0.70       -0.49     11.99 o
   3  10  13       11.45       13.49     12.42 o
   4  10  13      108.04       78.35     14.63 o
  -1  11  13       10.45       35.72     14.61 o
   0  11  13       19.08       40.72     14.50 o
   1  11  13        4.61      -12.60     12.60 o
   0   0  14     6800.45     6553.05    137.90 o
   0   1  14      178.33      184.36     11.89 o
   1   1  14     2296.87     2095.93     32.84 o
  -1   2  14        7.19        7.69      7.73 o
   0   2  14      252.00      217.81     11.63 o
   1   2  14     1234.60     1396.06     23.66 o
   2   2  14     2502.42     2537.19     32.08 o
  -2   3  14       85.40      100.48     10.11 o
  -1   3  14      138.56      123.84      9.68 o
   0   3  14       23.51       11.41      7.66 o
   1   3  14      741.43      811.92     19.15 o
   2   3  14       65.46       68.32      9.60 o
   3   3  14     3489.50     3215.95     44.60 o
  -3   4  14        1.54       -0.79      7.78 o
  -2   4  14      892.25      833.69     18.36 o
  -1   4  14        2.68        7.97      7.68 o
   0   4  14      672.49      707.13     17.68 o
   1   4  14      252.29      319.29     14.35 o
   2   4  14     2100.55     1961.07     29.05 o
   3   4  14       48.49       50.41      9.12 o
   4   4  14      511.51      439.49     16.39 o
  -4   5  14        2.51       -7.48      7.48 o
  -3   5  14       34.64       14.04      8.52 o
  -2   5  14      244.43      227.60     12.23 o
  -1   5  14     2805.46     2969.45     35.45 o
   0   5  14       18.67       25.51      8.51 o
   1   5  14      825.11      729.73     22.21 o
   2   5  14       14.14       -5.51      7.73 o
   3   5  14      342.43      321.93     14.60 o
   4   5  14      176.32      196.56     12.46 o
   5   5  14      673.12      701.07     19.04 o
  -5   6  14        1.12       -3.51      9.48 o
  -4   6  14      112.41      144.19     12.68 o
  -3   6  14       11.07        0.63      9.10 o
  -2   6  14      513.99      558.90     17.31 o
  -1   6  14       27.15       41.14      9.34 o
   0   6  14     2402.48     2129.40     31.63 o
   1   6  14       16.40       -8.22      8.22 o
   2   6  14        0.22       -8.03      8.03 o
   3   6  14       19.00       34.22     10.08 o
   4   6  14      966.11     1103.96     24.75 o
   5   6  14        0.00        9.82      9.76 o
   6   6  14      652.88      638.89     21.13 o
  -6   7  14        1.98       -6.10     10.49 o
  -5   7  14      422.03      483.16     22.49 o
  -4   7  14        2.53        4.20     10.36 o
  -3   7  14      583.04      632.46     21.28 o
  -2   7  14        2.02       16.01     10.25 o
  -1   7  14      399.86      323.17     16.86 o
   0   7  14       13.23       28.30     10.17 o
   1   7  14      390.42      376.32     25.25 o
   2   7  14      109.49       91.22     11.72 o
   3   7  14      231.44      280.77     16.89 o
   4   7  14      301.07      258.77     15.57 o
   5   7  14      769.69      760.20     22.72 o
   6   7  14       34.49       25.10     11.52 o
   7   7  14       10.67        5.77     11.74 o
  -6   8  14       15.10       -3.75     13.12 o
  -5   8  14        6.46       20.49     13.13 o
  -4   8  14      792.66      927.07     27.33 o
  -3   8  14        7.93        2.21     11.83 o
  -2   8  14      146.33      125.95     14.06 o
  -1   8  14        1.50      -10.17     10.17 o
   0   8  14       76.93       92.77     12.24 o
   1   8  14       15.72       33.48     10.73 o
   2   8  14      846.17     1001.88     24.88 o
   3   8  14        6.52       14.42     11.35 o
   4   8  14      210.19      149.51     14.41 o
   5   8  14       24.80       22.69     13.52 o
   6   8  14       51.88       41.72     13.81 o
  -5   9  14       67.90       78.96     15.47 o
  -4   9  14        4.54      -11.47     11.47 o
  -3   9  14      409.49      411.04     21.91 o
  -2   9  14       58.10       36.68     11.74 o
  -1   9  14        6.79       17.73     12.41 o
   0   9  14        9.07        5.66     11.78 o
   1   9  14      529.00      673.07     25.43 o
   2   9  14       15.19       12.35     12.65 o
   3   9  14      285.90      240.08     18.13 o
   4   9  14        3.30        8.71     13.41 o
   5   9  14        0.30      -13.55     13.55 o
  -3  10  14       22.10       32.91     14.30 o
  -2  10  14      254.60      269.21     22.89 o
  -1  10  14        0.22       11.97     13.54 o
   0  10  14      182.03      219.21     18.66 o
   1  10  14       34.24       30.36     13.40 o
   2  10  14      162.63      128.03     16.25 o
   3  10  14       12.32        1.49     12.92 o
   0   1  15     3256.40     3315.11     45.51 o
   1   1  15      316.83      257.94     14.80 o
  -1   2  15     1092.38      967.16     23.35 o
   0   2  15       83.29       55.61      9.63 o
   1   2  15     1227.79     1265.09     24.29 o
   2   2  15       78.69       55.82     10.09 o
  -2   3  15     2047.03     1923.72     30.72 o
  -1   3  15        5.17       -1.09      8.45 o
   0   3  15      200.01      160.73     11.24 o
   1   3  15        4.45       11.19      8.26 o
   2   3  15     2879.80     3031.91     42.96 o
   3   3  15        6.96        7.95      9.48 o
  -3   4  15     1038.68      954.60     23.17 o
  -2   4  15      279.89      260.17     14.40 o
  -1   4  15     1113.25     1192.11     22.58 o
   0   4  15       60.29       60.98      9.23 o
   1   4  15     1321.40     1429.31     24.36 o
   2   4  15      257.73      224.23     13.13 o
   3   4  15     2935.95     2679.29     35.32 o
   4   4  15      309.70      281.62     13.91 o
  -4   5  15       80.81       83.37     10.88 o
  -3   5  15       12.61        1.08      8.48 o
  -2   5  15     1139.09     1213.14     23.61 o
  -1   5  15       10.30       -4.63      8.32 o
   0   5  15     1712.12     1774.09     40.22 o
   1   5  15       32.91       27.92      9.41 o
   2   5  15      448.08      366.79     15.77 o
   3   5  15      171.07      178.73     12.26 o
   4   5  15      375.02      406.91     16.90 o
   5   5  15        0.01       21.64      9.94 o
  -5   6  15      526.52      510.18     22.67 o
  -4   6  15       44.63       49.95     11.58 o
  -3   6  15      234.78      256.18     15.25 o
  -2   6  15       32.32       41.24     10.12 o
  -1   6  15     2053.76     2123.90     36.03 o
   0   6  15        0.33        7.29      9.20 o
   1   6  15      414.57      342.72     16.83 o
   2   6  15       90.09       38.73     10.69 o
   3   6  15      561.03      593.56     20.09 o
   4   6  15      202.64      243.68     16.87 o
   5   6  15      933.82     1018.58     25.07 o
   6   6  15       20.61       22.61     11.70 o
  -6   7  15      141.30      112.24     17.69 o
  -5   7  15       37.29       55.95     13.99 o
  -4   7  15      521.04      641.92     25.61 o
  -3   7  15       11.46       13.51     10.99 o
  -2   7  15      432.19      450.78     20.35 o
  -1   7  15       27.90       28.11     10.90 o
   0   7  15      792.43      719.30     22.18 o
   1   7  15       81.21       66.08     14.26 o
   2   7  15      243.30      298.54     17.46 o
   3   7  15       61.43       79.72     12.86 o
   4   7  15      720.51      840.50     23.63 o
   5   7  15       17.76       20.69     10.57 o
   6   7  15      502.92      481.82     21.70 o
   7   7  15       55.99       19.01     37.76 o
  -5   8  15      415.07      409.29     22.34 o
  -4   8  15        0.12       13.91     12.12 o
  -3   8  15      734.13      765.65     25.86 o
  -2   8  15        0.10       -5.29     10.90 o
  -1   8  15       41.39       34.60     11.90 o
   0   8  15        0.44      -10.05     10.05 o
   1   8  15      471.16      536.41     20.92 o
   2   8  15        0.91       17.90     11.72 o
   3   8  15      369.99      423.27     20.83 o
   4   8  15        8.98       -6.16     10.96 o
   5   8  15      117.20      114.21     15.11 o
  -4   9  15      492.44      488.34     28.78 o
  -3   9  15        0.13       -0.08     11.48 o
  -2   9  15      142.56      129.40     15.42 o
  -1   9  15        2.96      -11.19     11.19 o
   0   9  15      244.10      237.60     18.32 o
   1   9  15       60.64       73.89     14.71 o
   2   9  15      751.39      794.53     32.83 o
   3   9  15       14.72        3.58     14.01 o
   4   9  15       71.00       34.08     14.96 o
   0   0  16     1038.25     1181.75     56.66 o
   0   1  16        1.38       11.07     10.51 o
   1   1  16      401.90      484.19     20.19 o
  -1   2  16       83.00       66.21     10.95 o
   0   2  16      358.72      339.43     28.30 o
   1   2  16      336.26      319.48     16.61 o
   2   2  16      383.21      431.05     18.76 o
  -2   3  16        7.93       14.98     10.13 o
  -1   3  16       29.88       44.44     10.40 o
   0   3  16       16.04       -3.95      8.94 o
   1   3  16      341.64      347.57     16.39 o
   2   3  16        0.25       11.04     10.70 o
   3   3  16      546.69      704.95     21.04 o
  -3   4  16       26.05       29.97     10.36 o
  -2   4  16      222.55      223.02     15.24 o
  -1   4  16      137.12      119.18     12.73 o
   0   4  16      135.69      169.74     12.75 o
   1   4  16      423.30      457.67     19.28 o
   2   4  16      561.41      663.43     21.55 o
   3   4  16       65.35       79.65     11.45 o
   4   4  16      116.28      114.75     13.03 o
  -4   5  16       18.49       -4.32      9.81 o
  -3   5  16      225.69      206.69     13.91 o
  -2   5  16      110.01       98.20     11.86 o
  -1   5  16      345.67      432.04     21.47 o
   0   5  16       40.82       45.30     11.85 o
   1   5  16      494.25      500.11     18.39 o
   2   5  16       23.87       -1.05      8.86 o
   3   5  16       12.28       13.26      9.40 o
   4   5  16      201.72      212.96     15.13 o
   5   5  16      216.15      236.16     16.02 o
  -5   6  16       81.99      133.90     14.79 o
  -4   6  16       42.61       29.76     11.91 o
  -3   6  16       40.04       30.25     11.29 o
  -2   6  16      122.39      119.39     13.64 o
  -1   6  16       11.30       24.93     10.18 o
   0   6  16      171.85      211.72     14.54 o
   1   6  16        3.60       -0.18      9.64 o
   2   6  16       27.85       22.39     10.20 o
   3   6  16        1.15       -7.09      9.66 o
   4   6  16      127.43      130.54     13.21 o
   5   6  16       11.79       27.26     12.46 o
   6   6  16      220.68      229.34     17.68 o
  -5   7  16      102.54      127.40     17.24 o
  -4   7  16       30.25       24.72     12.59 o
  -3   7  16       57.62       62.14     13.35 o
  -2   7  16      204.08      225.66     15.78 o
  -1   7  16      320.68      273.29     17.92 o
   0   7  16      126.90      162.87     14.98 o
   1   7  16       84.52       46.71     12.44 o
   2   7  16        1.09       10.38     11.27 o
   3   7  16       88.67      102.87     13.45 o
   4   7  16       79.11       87.22     13.43 o
   5   7  16       40.02       32.31     13.08 o
  -4   8  16       42.11       55.94     14.57 o
  -3   8  16        0.02       21.61     12.84 o
  -2   8  16      107.19       84.41     14.38 o
  -1   8  16        3.03      -11.01     11.01 o
   0   8  16       77.58       77.53     12.92 o
   1   8  16       98.15       75.13     13.81 o
   2   8  16      120.18      117.95     14.39 o
   3   8  16       49.83       70.86     13.25 o
   4   8  16      221.77      206.04     16.32 o
  -1   9  16       26.78       17.00     12.36 o
   0   9  16       28.84       35.19     13.77 o
   1   9  16       77.09       82.55     17.32 o
   0   1  17      306.67      264.02     19.27 o
   1   1  17      110.11      151.72     14.25 o
  -1   2  17       26.91       15.39     10.72 o
   0   2  17       10.28        2.96     10.87 o
   1   2  17       54.94       31.67     11.35 o
   2   2  17      107.57      108.26     12.71 o
  -2   3  17      223.74      190.89     14.64 o
  -1   3  17        1.56        4.87     10.12 o
   0   3  17       34.44       33.32     11.35 o
   1   3  17        0.48       -1.06     10.97 o
   2   3  17      533.63      500.18     20.62 o
   3   3  17       45.23       40.19     11.60 o
  -3   4  17       12.93       -5.23     10.33 o
  -2   4  17      162.68      178.66     14.35 o
  -1   4  17      100.73       98.41     12.64 o
   0   4  17       27.38       36.99     11.21 o
   1   4  17       47.23       39.87     10.65 o
   2   4  17        0.57       -5.55     10.38 o
   3   4  17       15.77        6.18     10.24 o
   4   4  17       26.42       30.36     10.88 o
  -4   5  17        8.02        5.29     10.27 o
  -3   5  17        3.02       -6.77      9.80 o
  -2   5  17        5.58       12.46     10.71 o
  -1   5  17        4.70        1.24     10.58 o
   0   5  17      207.13      177.84     13.75 o
   1   5  17       88.15       92.10     12.22 o
   2   5  17        2.28       -8.77      8.77 o
   3   5  17        4.73       -9.56      9.56 o
   4   5  17       41.29       62.17     12.51 o
   5   5  17        1.28       -9.24     10.99 o
  -5   6  17       61.56       61.77     14.00 o
  -4   6  17        2.62      -11.32     11.32 o
  -3   6  17        0.31      -11.09     11.09 o
  -2   6  17       14.31       21.59     12.19 o
  -1   6  17      108.03      100.79     15.42 o
   0   6  17        5.54        7.25     10.44 o
   1   6  17       30.45       13.26     10.56 o
   2   6  17        6.53        6.17     10.11 o
   3   6  17       16.34       10.42     10.44 o
   4   6  17       39.50        9.48     11.42 o
   5   6  17      109.19      131.75     16.75 o
  -4   7  17       61.51       62.46     14.48 o
  -3   7  17       69.00       57.26     14.03 o
  -2   7  17       16.74       20.02     12.54 o
  -1   7  17        0.73       14.43     12.03 o
   0   7  17        0.12       -9.69     10.94 o
   1   7  17       33.81       53.97     13.08 o
   2   7  17       57.18       58.96     12.87 o
   3   7  17       10.23       26.56     12.10 o
   4   7  17       30.39       27.66     12.45 o
  -2   8  17       15.11        0.86     21.92 o
  -1   8  17       14.04        0.29     12.72 o
   0   8  17        3.73       22.30     12.67 o
   1   8  17        7.52       22.34     12.76 o
   2   8  17       16.91        3.88     21.66 o
   0   0  18     1303.87     1400.51    188.30 o
   0   1  18        0.80      -10.53     10.53 o
   1   1  18      611.45      586.41     33.48 o
  -1   2  18        0.60      -10.80     10.80 o
   0   2  18      218.47      183.30     15.54 o
   1   2  18       64.86       62.25     13.02 o
   2   2  18      761.59      799.16     25.89 o
  -2   3  18        5.25       -3.43     10.74 o
  -1   3  18      137.32      131.29     14.63 o
   0   3  18        0.47       -7.46     11.02 o
   1   3  18      482.91      527.09     22.62 o
   2   3  18        2.59        0.72     11.63 o
   3   3  18      607.68      683.67     23.29 o
  -3   4  18        4.05        7.10     11.32 o
  -2   4  18      306.21      328.32     18.22 o
  -1   4  18        0.83       -4.92     10.37 o
   0   4  18      261.06      241.16     17.23 o
   1   4  18        7.68      -11.27     11.27 o
   2   4  18      453.97      468.76     21.08 o
   3   4  18        0.53       -4.03     12.70 o
   4   4  18      247.36      227.43     16.47 o
  -4   5  18        1.55       -6.26     11.20 o
  -3   5  18      100.32       54.48     12.86 o
  -2   5  18       16.19        8.01     11.43 o
  -1   5  18      547.57      579.82     22.68 o
   0   5  18        1.01        8.03     11.44 o
   1   5  18      287.60      256.17     16.80 o
   2   5  18        0.51        0.14     11.57 o
   3   5  18      193.49      171.70     16.10 o
   4   5  18        0.60       -5.91     11.83 o
   5   5  18      220.90      235.67     17.22 o
  -4   6  18       57.88      116.09     27.10 o
  -3   6  18        2.30        2.93     13.33 o
  -2   6  18      212.06      220.33     25.78 o
  -1   6  18        7.03       10.92     12.93 o
   0   6  18      535.46      492.90     23.22 o
   1   6  18        6.74       11.30     10.81 o
   2   6  18       35.25       21.53     11.05 o
   3   6  18        3.84       14.22     11.28 o
   4   6  18      262.27      352.53     36.30 o
  -1   7  18      207.05      177.70     18.04 o
   0   7  18        0.33        2.65     14.33 o
   1   7  18      211.74      180.23     16.27 o
   0   1  19      525.80      618.62     24.48 o
   1   1  19       71.34       72.55     14.00 o
  -1   2  19      152.25      150.33     15.81 o
   0   2  19        0.41       -4.93     11.84 o
   1   2  19      333.02      358.40     20.64 o
   2   2  19       39.94       41.89     13.26 o
  -2   3  19      370.55      340.68     23.38 o
  -1   3  19       11.91       -4.32     12.07 o
   0   3  19      182.45      154.28     15.79 o
   1   3  19        0.90       -0.91     11.88 o
   2   3  19      347.79      418.32     21.82 o
   3   3  19        4.10       -8.79     11.54 o
  -3   4  19      208.09      184.72     15.54 o
  -2   4  19       83.27       71.64     14.64 o
  -1   4  19      301.14      340.51     21.32 o
   0   4  19        6.05       11.55     12.35 o
   1   4  19      250.01      268.69     18.26 o
   2   4  19       48.49       45.87     13.26 o
   3   4  19      468.18      473.09     22.24 o
   4   4  19       34.50       31.10     12.68 o
  -3   5  19       11.47      -11.52     11.52 o
  -2   5  19      235.20      304.01     19.13 o
  -1   5  19        0.77       -1.17     11.43 o
   0   5  19      182.74      253.98     19.67 o
   1   5  19       15.43        1.59     12.68 o
   2   5  19      152.35      117.05     16.57 o
   3   5  19       27.20       33.64     13.67 o
   0   0  20       85.19      133.26     32.10 o
   0   1  20        0.06        4.61     12.76 o
   1   1  20       29.57       28.14     13.22 o
  -1   2  20        0.11       -7.77     12.05 o
   0   2  20       23.85       21.90     13.24 o
   1   2  20        9.91       22.35     13.18 o
   2   2  20       41.03       48.46     14.14 o
  -2   3  20        4.42        2.71     11.95 o
  -1   3  20       10.65       32.60     13.48 o
   0   3  20        9.77       -7.81     12.13 o
   1   3  20        5.83       16.41     12.43 o
   2   3  20        0.04       15.44     12.73 o
   0   4  20       15.96       17.40     13.17 o
 
